# Supplementary material for: The effects of marine traffic on the behaviour of Black Sea harbour porpoises (Phocoena phocoena relicta) within the Istanbul Strait, Turkey
Source: PLoS One. 2017 Mar 15;12(3):e0172970. doi: 10.1371/journal.pone.0172970 (PMC5351841; doi:10.1371/journal.pone.0172970)
Supplement: S1 File — (R) [file pone.0172970.s001.r]

#######################################################################################
#######################################################################################
#Markov chains analyses (Created by Fredrik Christiansen, Murdoch University, Australia (f.christiansen@live.se))
#######################################################################################
#######################################################################################

################################################################################
################################################################################
#Input data
################################################################################
################################################################################

library(markovchain)                                                            #Install the package "markovchain"
setwd("C:\\Postdoc\\Research\\Markov chains\\Turkey\\Analyses\\Code to Aylin")         #Set your output directory 
states<-c("Diving","Surface-feeding","Travelling")                              #A vector with the names of the states in your matrix
con.table.1<-matrix(data=c(128,6,36,8,19,13,42,12,100),nrow=3,ncol=3,byrow=T,dimnames=list(c("D","S","T"),c("D","S","T")))  #Control contingency table (rows=from, columns=to)
imp.table.1<-matrix(data=c(63,1,46,14,5,8,95,7,55),nrow=3,ncol=3,byrow=T,dimnames=list(c("D","S","T"),c("D","S","T")))      #Impact contingency table (rows=from, columns=to)
scan.samp<-3                                                                    #Specifies the length of your scan samples (in minutes)
exposure<-49.6                                                                  #Specifies the exposure level (percentage of time spent with vessels)

################################################################################
################################################################################
#Estimate difference in transition probabilities between states
################################################################################
################################################################################
Nb.states<-length(con.table.1[,1])                     #Estimates the number of states in your matrix
con.trans.table.1<-con.table.1/rowSums(con.table.1)    #Contol probability matrix
imp.trans.table.1<-imp.table.1/rowSums(imp.table.1)    #Impact probability matrix
Diff.trans.prob<-imp.trans.table.1-con.trans.table.1   #Difference between impact and control probability matrix (effect of WW boats on transition probabilities)

#######################################
#Test for differences between matrices: Chi-square test: Compare impact matrix (contingency table) to control matrix (contingency table) #Needs to be same sample size (change impact to control size) #Obtain p-values from X2 values and df from http://vassarstats.net/tabs.html#csq 
#######################################
Chi.square.matrix<-data.frame(                     #Create a data frame for the output of the chi-square test for your matrix
X2.value=sum(((imp.trans.table.1*rowSums(con.table.1))-con.table.1)^2/con.table.1),  #Chi-square value (sample size based on control matrix) 
df=(length(imp.table.1[,1])-1)*(length(imp.table.1[1,])-1),                          #Number of degrees of freedom (df =(row-1)*(column-1))
p.value=1-pchisq(sum(((imp.trans.table.1*rowSums(con.table.1))-con.table.1)^2/con.table.1),(length(imp.table.1[,1])-1)*(length(imp.table.1[1,])-1)))  #P-value
ifelse(Chi.square.matrix$p.value==0,Chi.square.matrix$p.value<-0.0001,Chi.square.matrix$p.value<-Chi.square.matrix$p.value)

write.table(Chi.square.matrix,"Output1_Chi.square.test.matrix.txt",col.names=T,row.names=F)   #Creates a txt file with the output

#######################################
#Differences between specific behavioural states (2-sample test for equality of proportions with continuity correction)
#######################################
for(i in 1:length(con.table.1[1,])){
for(j in 1:length(con.table.1[1,])){
temp<-prop.test(x=c(con.table.1[i,j],imp.table.1[i,j]),n=c(rowSums(con.table.1)[i],rowSums(imp.table.1)[i]))
temp2<-data.frame(From=colnames(con.table.1)[i],To=colnames(con.table.1)[j],Diff=Diff.trans.prob[i,j],x.squared=round(temp$statistic,2),p.value=round(temp$p.value,4),X=(((1:Nb.states-1)*(Nb.states+2))[i]+(0.5+1:Nb.states)[j]))
ifelse(i==1&j==1,Prop.test.output<-temp2,Prop.test.output<-rbind(Prop.test.output,temp2))
}}

#Create output table
Prop.test.output$Control.trans.prob<-as.vector(t(con.trans.table.1))
Prop.test.output$Impact.trans.prob<-as.vector(t(imp.trans.table.1))
write.table(Prop.test.output[,c(1:5,7:8)],"Output2_Diff.in.transition.prob.txt",col.names=T,row.names=F)   #Creates a txt file with the output

################################################################################
################################################################################
#Estimate activity budget (stationary distribution = left eigenvector)
################################################################################
################################################################################
con.bud.1<-steadyStates(new("markovchain",transitionMatrix=con.trans.table.1))   #Control behavioural budget
imp.bud.1<-steadyStates(new("markovchain",transitionMatrix=imp.trans.table.1))   #Impact behavioural budget

#######################################
#Test for differences between budgets (same approach as when comparing matrices)
#######################################
Budget.1<-matrix(data=c(con.bud.1*sum(con.table.1),imp.bud.1*sum(con.table.1)),nrow=length(con.table.1[,1]),ncol=2,byrow=F,dimnames=list(colnames(con.table.1),c("Control","Impact"))) #Estimate the two activity budgets and puts them together in a matrix format (but with matching sample sizes (based on control matrix))
temp<-chisq.test(Budget.1)            #Runs a chi-square test to look at differences between the control and impact behavioural budgets
Chi.square.budget<-data.frame(        #Create a data frame for the output of the chi-square test for your behavioural budgets
X2.value=temp$statistic,              #Chi-square value (sample size based on control matrix) 
df=temp$parameter,                    #Number of degrees of freedom (df =(row-1)*(column-1))
p.value=temp$p.value)                 #P-value

write.table(Chi.square.budget,"Output3_Chi.square.test.budget.txt",col.names=T,row.names=F)   #Creates a txt file with the output

#######################################
#Differences between specific behavioural states (2-sample test for equality of proportions with continuity correction)
#######################################                                                                                                                                        
for(i in 1:length(con.table.1[1,])){
temp<-prop.test(x=c((con.bud.1*sum(con.table.1))[i],(imp.bud.1*sum(imp.table.1))[i]),n=c(sum(con.table.1),sum(imp.table.1)))
temp2<-data.frame(State=colnames(con.table.1)[i],Control=con.bud.1[i],Impact=imp.bud.1[i],Diff=(imp.bud.1[i]-con.bud.1[i]),x.squared=round(temp$statistic,2),p.value=round(temp$p.value,4))
ifelse(i==1,Prop.test.budget.output<-temp2,Prop.test.budget.output<-rbind(Prop.test.budget.output,temp2))
}

#######################################
#Estimate 95% Confidence intervals
#######################################
#Control
for(i in 1:Nb.states){
temp<-data.frame(
State=colnames(con.table.1)[i],
Proportion=prop.test(x=(con.bud.1*sum(con.table.1))[i],n=sum(con.table.1))$estimate,
Lower95CI=prop.test(x=(con.bud.1*sum(con.table.1))[i],n=sum(con.table.1))$conf.int[1],
Upper95CI=prop.test(x=(con.bud.1*sum(con.table.1))[i],n=sum(con.table.1))$conf.int[2])
ifelse(i==1,Budget.c<-temp,Budget.c<-rbind(Budget.c,temp))
}

#Impact
for(i in 1:Nb.states){
temp<-data.frame(
State=colnames(imp.table.1)[i],
Proportion=prop.test(x=(imp.bud.1*sum(imp.table.1))[i],n=sum(imp.table.1))$estimate,
Lower95CI=prop.test(x=(imp.bud.1*sum(imp.table.1))[i],n=sum(imp.table.1))$conf.int[1],
Upper95CI=prop.test(x=(imp.bud.1*sum(imp.table.1))[i],n=sum(imp.table.1))$conf.int[2])
ifelse(i==1,Budget.i<-temp,Budget.i<-rbind(Budget.i,temp))
}

#Create output table
Prop.test.budget.output$Control.LCI<-Budget.c$Lower95CI
Prop.test.budget.output$Control.UCI<-Budget.c$Upper95CI
Prop.test.budget.output$Impact.LCI<-Budget.i$Lower95CI
Prop.test.budget.output$Impact.UCI<-Budget.i$Upper95CI
write.table(Prop.test.budget.output,"Output4_Behavioural.budget.diff.states.diff.txt",col.names=T,row.names=F)   #Creates a txt file with the output

################################################################################
################################################################################
#Estimate bout length (mean of the geometric distribution) tii=1/(1-pii) From: Guttorp 1995  Unit: Duration (min) (to get bout length, multiply the number of units with sample interval)
################################################################################
################################################################################

#Estimate bout length
Bout.length<-matrix(data=c(
(1/(1-diag(con.trans.table.1))*scan.samp),(1/(1-diag(imp.trans.table.1))*scan.samp))   
,nrow=2,ncol=Nb.states,byrow=T,dimnames=list(c("Control","Impact"),states))   

#Standard error (SE) (From: Lusseau 2003: SE=sqrt(pii*(1-pii)/ni) )
Bout.SE<-matrix(data=c(
(sqrt((diag(con.trans.table.1)*(1-diag(con.trans.table.1)))/rowSums(con.table.1))*scan.samp),(sqrt((diag(imp.trans.table.1)*(1-diag(imp.trans.table.1)))/rowSums(imp.table.1))*scan.samp))   
,nrow=2,ncol=Nb.states,byrow=T,dimnames=list(c("Control","Impact"),states))   
Bout.LCI<-Bout.length-1.96*Bout.SE   #Lower 95% CI
Bout.UCI<-Bout.length+1.96*Bout.SE   #Upper 95% CI

#t-test of the hypothesis that two sample means come from a population with equal means (From Sokal and Rohlf)
#SE=SD/sqrt(n)  so  SD=SE*sqrt(n)
t.test.bout.length<-data.frame(
T.value=((1/(1-diag(con.trans.table.1))*scan.samp)-(1/(1-diag(imp.trans.table.1))*scan.samp))/                                                      #(Y1-Y2)
sqrt(                                                                                                                                               #sqrt()
((sqrt((diag(con.trans.table.1)*(1-diag(con.trans.table.1)))/rowSums(con.table.1))*scan.samp*sqrt(rowSums(con.table.1)))^2)/rowSums(imp.table.1)+   #((SD1^2)/N2)
((sqrt((diag(imp.trans.table.1)*(1-diag(imp.trans.table.1)))/rowSums(imp.table.1))*scan.samp*sqrt(rowSums(imp.table.1)))^2)/rowSums(con.table.1)),  #((SD2^2)/N1)
df=rowSums(con.table.1)+rowSums(imp.table.1)-2,                                                                                                     #Degrees of freedom (df=n1+n2-2)
Mean.diff=1/(1-diag(con.trans.table.1))*scan.samp-1/(1-diag(imp.trans.table.1))*scan.samp,                                                          #Mean difference between control and impact bout lengths (control-impact)
Lower.95.CI=((1/(1-diag(con.trans.table.1))*scan.samp)-(1/(1-diag(imp.trans.table.1))*scan.samp))-    #Lower 95% CI                                 #(Y1-Y2)   #L=(Y1-Y2)-Tcrit[0.05,df]*sqrt(((SD1^2)/N2)+((SD2^2)/N1)) #From Sokal and Rohlf
rep(1.96,length(con.trans.table.1[,1]))*                                                                                                            #Tcrit
sqrt(                                                                                                                                               #sqrt()
((sqrt((diag(con.trans.table.1)*(1-diag(con.trans.table.1)))/rowSums(con.table.1))*scan.samp*sqrt(rowSums(con.table.1)))^2)/rowSums(imp.table.1)+   #((SD1^2)/N2)
((sqrt((diag(imp.trans.table.1)*(1-diag(imp.trans.table.1)))/rowSums(imp.table.1))*scan.samp*sqrt(rowSums(imp.table.1)))^2)/rowSums(con.table.1)),  #((SD2^2)/N1)
Upper.95.CI=((1/(1-diag(con.trans.table.1))*scan.samp)-(1/(1-diag(imp.trans.table.1))*scan.samp))+    #Upper 95% CI                                 #(Y1-Y2)   #L=(Y1-Y2)+Tcrit[0.05,df]*sqrt(((SD1^2)/N2)+((SD2^2)/N1)) #From Sokal and Rohlf
rep(1.96,length(con.trans.table.1[,1]))*                                                                                                            #Tcrit
sqrt(                                                                                                                                               #sqrt()
((sqrt((diag(con.trans.table.1)*(1-diag(con.trans.table.1)))/rowSums(con.table.1))*scan.samp*sqrt(rowSums(con.table.1)))^2)/rowSums(imp.table.1)+   #((SD1^2)/N2)
((sqrt((diag(imp.trans.table.1)*(1-diag(imp.trans.table.1)))/rowSums(imp.table.1))*scan.samp*sqrt(rowSums(imp.table.1)))^2)/rowSums(con.table.1)))  #((SD2^2)/N1)

#Create summary table
Bout.duration<-data.frame(            #Creates a data frame with summary information about bout duration, including:
State=states,                                  #Activity state
Control.bout=Bout.length[1,],                  #Control bout duration
Impact.bout=Bout.length[2,],                   #Impact bout duration
Control.SE=Bout.SE[1,],                        #Standard error for control bout duration
Impact.SE=Bout.SE[2,],                         #Standard error for impact bout duration
Control.LCI=Bout.LCI[1,],                      #Lower 95% CI for control bout duration
Impact.LCI=Bout.LCI[2,],                       #Lower 95% CI for impact bout duration
Control.UCI=Bout.UCI[1,],                      #Upper 95% CI for control bout duration
Impact.UCI=Bout.UCI[2,],                       #Upper 95% CI for impact bout duration
Control.sample.size=rowSums(con.table.1),      #Sample size for control bout duration
Impact.sample.size=rowSums(imp.table.1))       #Sample size for impact bout duration
Bout.duration<-cbind(Bout.duration,t.test.bout.length)  #Merges the summary data with the T-test statistics
Bout.duration$p.value<-2*pt(-abs(Bout.duration$T.value),df=Bout.duration$df)   #Calculate P-value = For details see: http://stats.stackexchange.com/questions/45153/manually-calculating-p-value-from-t-value-in-t-test

write.table(Bout.duration,"Output5_T.test.bout.length.txt",col.names=T,row.names=F)   #Creates a txt file with the output

################################################################################
################################################################################
#Estimate cumulative behavioural budget
################################################################################
################################################################################

#Estimate cumulative activity budgets and thresholds of significance
Cumulative.impact<-data.frame(Exposure=seq(0,1,0.01))                                        #Creates a data frame for the output of the cumulative activity budget analyses, with the first column representing the possible values of exposure
temp<-data.frame(matrix(NA,nrow=length(Cumulative.impact[,1]),ncol=length(states),byrow=T))  #Creates the same number of empty columns as the number of behavioural states
colnames(temp)<-states                                                                       #Renames the column headers
Cumulative.impact<-cbind(Cumulative.impact,temp)                                             #Adds the empty columns to the main data frame

#Estimate p-values 
for(i in 1:length(Cumulative.impact[,1])){                                                               #Run a loop for every value of exposure
cumulative.budget<-(imp.bud.1*Cumulative.impact$Exposure[i])+con.bud.1*(1-Cumulative.impact$Exposure[i]) #Estimates the cumulative activity budget for exposure i
  for(j in 1:length(states)){                                                                            #Runs a second loop with the same length as the number of behavioural states
  Cumulative.impact[i,j+1]<-prop.test(x=c((con.bud.1*sum(con.table.1))[j],(cumulative.budget*sum(con.table.1))[j]),n=c(sum(con.table.1),sum(con.table.1)))$p.value   #Extracts the P-value from the 2-sample test for equality of proportions for state j
  }
}

#Test difference between cumulative activity budget and control activity budget for a known exposure level
ifelse(is.na(exposure),"Exposure level does not exist",{
cumulative.budget<-(imp.bud.1*(exposure/100))+con.bud.1*(1-(exposure/100))      #Estimate the cumulative activity budget (in proportions) for the animals
Budget.cumulative<-matrix(data=c(con.bud.1*sum(con.table.1),cumulative.budget*sum(con.table.1)),nrow=length(con.table.1[,1]),ncol=2,byrow=F,dimnames=list(colnames(con.table.1),c("Control","Impact"))) #Creates a matrix with the cumulative behavioural budget and the control behavioural budget
temp<-chisq.test(Budget.cumulative)     #Runs a chi-square test to look at differences between the cumulative and control behavioural budgets
Chi.square.budget<-data.frame(          #Create a data frame for the output of the chi-square test for your behavioural budgets
X2.value=temp$statistic,                #Chi-square value (sample size based on control matrix) 
df=temp$parameter,                      #Number of degrees of freedom (df =(row-1)*(column-1))
p.value=temp$p.value)                   #P-value
write.table(Chi.square.budget,"Output6_Chi.square.test.cumulative.budget.txt",col.names=T,row.names=F)   #Creates a txt file with the output
"Exposure level exists"
})

write.table(Cumulative.impact,"Output7_P.values.cumulative.budget.txt",col.names=T,row.names=F)   #Creates a txt file with the output

#######################################################################################
#######################################################################################
#END OF ANALYSES!!!
#######################################################################################
#######################################################################################
