# Supplementary material for: The effects of marine traffic on the behaviour of Black Sea harbour porpoises (Phocoena phocoena relicta) within the Istanbul Strait, Turkey
Source: PLoS One. 2017 Mar 15;12(3):e0172970. doi: 10.1371/journal.pone.0172970 (PMC5351841; doi:10.1371/journal.pone.0172970)
Supplement: S2 File — (R) [file pone.0172970.s002.r]

#######################################################################################
#######################################################################################
#Reaction of porpoises towards boats (numbers, distance and type) (Created by Fredrik Christiansen, Murdoch University, Australia (f.christiansen@live.se))
#######################################################################################
#######################################################################################

#Input data
setwd("C:\\Postdoc\\Research\\Markov chains\\Turkey\\Analyses")         #Set your output directory 
test<-read.table("REACTION_PP2.txt",header=T) 

#Data filtering and formatting
test<-test[test$Group.Number!="UNDR",]            #Remove undetermined group number
test$Response<-0                                     #Creates a new binary variable for the response variable
test$Response[test$Reaction.to.MV=="RESPONSE"]<-1    #1 = Response
test$Response[is.na(test$Reaction.to.MV)]<-NA        #Change NA's to NA's

#Create a unique ID number for each follow
test$Group.Number<-as.numeric(test$Group.Number)  #Change group number to numerical
test$ID.new<-NA                                   #Create a new column with a unique ID for each follow
ID.ref<-0                                         #Set a reference ID to 0 (needed for the loop function below)
for(i in 1:length(levels(test$Date))){            #Loop to create unique ID numbers for each follow
temp<-test[test$Date==levels(test$Date)[i],]      #Extracts all the data for Date i
temp$ID.new<-as.numeric(as.factor(temp$Group.Number))+ID.ref   #Allocates a new ID number to each follow
ID.ref<-max(temp$ID.new)
ifelse(i==1,test2<-temp,test2<-rbind(test2,temp))
}

#Create a new distance variable
test2$Distance<-as.character(test2$Actual.distance)
test2$Distance[test2$Actual.distance=="NO.EXACT.DISTANCE.FOUND"]<-NA
test2$Distance[test2$Actual.distance=="NONE"]<-NA
#Randomly allocate a value of distance to each interval
test2$Distance[test2$Actual.distance=="0-50"&is.na(test2$Actual.distance)==F]<-sample(0:50,size=length(test2$Distance[test2$Actual.distance=="0-50"&is.na(test2$Actual.distance)==F]),replace=T)
test2$Distance[test2$Actual.distance=="50-100"&is.na(test2$Actual.distance)==F]<-sample(50:100,size=length(test2$Distance[test2$Actual.distance=="50-100"&is.na(test2$Actual.distance)==F]),replace=T)
test2$Distance[test2$Actual.distance=="100-200"&is.na(test2$Actual.distance)==F]<-sample(100:200,size=length(test2$Distance[test2$Actual.distance=="100-200"&is.na(test2$Actual.distance)==F]),replace=T)
test2$Distance[test2$Actual.distance=="200-400"&is.na(test2$Actual.distance)==F]<-sample(200:400,size=length(test2$Distance[test2$Actual.distance=="200-400"&is.na(test2$Actual.distance)==F]),replace=T)
test2$Distance[test2$Actual.distance=="400-800"&is.na(test2$Actual.distance)==F]<-sample(400:800,size=length(test2$Distance[test2$Actual.distance=="400-800"&is.na(test2$Actual.distance)==F]),replace=T)
test2$Distance<-as.numeric(test2$Distance)          #Change variable to numerical
test2$Distance[test2$Distance>5000]<-NA             #Remove values exceeding 5000m

#Create a new boat number variable
test2$SUM.100[test2$SUM.100=="UNDR"]<-NA
test2$SUM.100<-as.numeric(as.character(test2$SUM.100))
test2$Nb.boats<-test2$SUM.100+test2$SUM.100.400

#################################################
#Effect of distance on behaviour
#################################################
test3<-na.exclude(test2[,c("Response","Distance","ID.new","NEAR.MV.SPEED.CATEG","SUM.100.400","SUM400.1000")])      #Extract only variables of interest and remove all NA's

#Account for temporal auto-correlation by extracting only one value for follow
test3$ID.row<-1:length(test3[,1])                                 #Creates a unique ID for each row
ref<-tapply(test3$ID.row,test3$ID.new,min)                        #Estimate the row number for the first data point in each follow
test3<-test3[ref,]                                                #Extracts only the first data point in each follow

#Model selection
AIC(glm(Response~1,family=binomial,data=test3) )
AIC(glm(Response~Distance,family=binomial,data=test3) )
AIC(glm(Response~NEAR.MV.SPEED.CATEG,family=binomial,data=test3) )
AIC(glm(Response~SUM.100.400,family=binomial,data=test3) )
AIC(glm(Response~SUM400.1000,family=binomial,data=test3) )
AIC(glm(Response~Distance+NEAR.MV.SPEED.CATEG,family=binomial,data=test3))  #Best model!
AIC(glm(Response~Distance*NEAR.MV.SPEED.CATEG,family=binomial,data=test3))
AIC(glm(Response~Distance+NEAR.MV.SPEED.CATEG+SUM.100.400,family=binomial,data=test3)) 
AIC(glm(Response~Distance+NEAR.MV.SPEED.CATEG+SUM400.1000,family=binomial,data=test3))

#Best fitting model
glm1<-glm(Response~Distance+NEAR.MV.SPEED.CATEG,family=binomial,data=test3)
anova(glm1,test="Chisq")                                          #Significant effect!
#                    Df Deviance Resid. Df Resid. Dev  Pr(>Chi)    
#NULL                                  304     385.92              
#Distance             1   40.916       303     345.01 1.589e-10 ***
#NEAR.MV.SPEED.CATEG  2   20.111       301     324.90 4.296e-05 ***
summary(glm1,test="Chisq")                                        #Negative relationship
#Coefficients:
#                           Estimate Std. Error z value Pr(>|z|)    
#(Intercept)                1.252553   0.403717   3.103 0.001919 ** 
#Distance                  -0.008656   0.001485  -5.829 5.58e-09 ***
#NEAR.MV.SPEED.CATEGMEDIUM -0.594384   0.395732  -1.502 0.133101    
#NEAR.MV.SPEED.CATEGSLOW   -1.633965   0.423597  -3.857 0.000115 ***
#
#Null deviance: 385.92  on 304  degrees of freedom
#Residual deviance: 324.90  on 301  degrees of freedom
1-324.90/385.92   #0.1581157 = Pseudo R^2 = 1 - L(model) / L(intercept) (McFadden's) #Used for logistic regressions (glm) instead of R^2, which is used for ordinary least square (OLS) regressions (lm)
sum(resid(glm1,type="pearson")^2)/(nrow(test3)-length(coef(glm1)))#1.061328  #No overdispersion

#Plot figure for paper
tiff(filename="Fig.4.tiff",width=16,height=12,units="cm",pointsize=12,compression=c("lzw"),res=300)
plot(Response~Distance,data=test3,xlab="Distance to nearest vessel (m)",ylab="Probability of avoidance",axes=F,type="n",pch=20)
axis(side=1,las=1,xaxp=c(-1000,1000,1))    #Below
axis(side=2,las=1,yaxp=c(-1000,1000,1))    #Left
axis(side=3,las=1,xaxp=c(-1000,1000,1))    #Above
axis(side=4,las=1,yaxp=c(-1000,1000,1))    #Right
axis(side=1,las=1,xaxp=c(0,800,4))         #Below
axis(side=2,las=1,yaxp=c(0,1,5))           #Left
rug(test3$Distance[test3$Response==0],side=1)     #No response distances (bottom)
rug(test3$Distance[test3$Response==1],side=3)     #Response distances (top)
x<-seq(min(test3$Distance),max(test3$Distance),1)
lines(1/(1+1/exp(predict(glm1,list(Distance=x,NEAR.MV.SPEED.CATEG=rep("SLOW",length(x))))))~x,type="l",lwd=2,col="Black",lty=1)
lines(1/(1+1/exp(predict(glm1,list(Distance=x,NEAR.MV.SPEED.CATEG=rep("MEDIUM",length(x))))))~x,type="l",lwd=2,col="Black",lty=2)
lines(1/(1+1/exp(predict(glm1,list(Distance=x,NEAR.MV.SPEED.CATEG=rep("FAST",length(x))))))~x,type="l",lwd=2,col="Black",lty=3)
legend("topright",legend=c("Slow","Medium","Fast"),lty=1:3,bty="n")
dev.off()
length(glm1$data[,1])     #305 = n

#Collinearity between explanatory variables
library(car)
vif(glm(Response~Distance+NEAR.MV.SPEED.CATEG,family=binomial,data=test3))
#                        GVIF Df GVIF^(1/(2*Df))
#Distance            1.050557  1        1.024967
#NEAR.MV.SPEED.CATEG 1.050557  2        1.012406

#######################################################################################
#######################################################################################
#END OF ANALYSES!!!
#######################################################################################
#######################################################################################
