# Supplementary material for: The effects of marine traffic on the behaviour of Black Sea harbour porpoises (Phocoena phocoena relicta) within the Istanbul Strait, Turkey
Source: PLoS One. 2017 Mar 15;12(3):e0172970. doi: 10.1371/journal.pone.0172970 (PMC5351841; doi:10.1371/journal.pone.0172970)
Supplement: S1 Table — (XLS) [file pone.0172970.s003.xls]

## Sheet: Sheet1
CONTROL CHAIN
	Succeeding
Preceeding	DV	SU-FE	TR	Total
DV	128	6	36	170
SU-FE	8	19	13	40
TR	42	12	100	154
Total	178	37	149	364
