# Supplementary material for: The effects of marine traffic on the behaviour of Black Sea harbour porpoises (Phocoena phocoena relicta) within the Istanbul Strait, Turkey
Source: PLoS One. 2017 Mar 15;12(3):e0172970. doi: 10.1371/journal.pone.0172970 (PMC5351841; doi:10.1371/journal.pone.0172970)
Supplement: S2 Table — (XLS) [file pone.0172970.s004.xls]

## Sheet: Matrix
IMPACT CHAIN
	Succeeding
Preceeding	DV	SU-FE	TR	Total
DV	63	1	46	110
SU-FE	14	5	8	27
TR	95	7	55	157
Total	172	13	109	294
