# Supplementary material for: The effects of marine traffic on the behaviour of Black Sea harbour porpoises (Phocoena phocoena relicta) within the Istanbul Strait, Turkey
Source: PLoS One. 2017 Mar 15;12(3):e0172970. doi: 10.1371/journal.pone.0172970 (PMC5351841; doi:10.1371/journal.pone.0172970)
Supplement: S1 Dataset — (XLS) [file pone.0172970.s005.xls]

## Sheet: Sheet1
SEASON	SECTION	SURVEY TYPE	SURVEY EFFORT	SIGHTED GROUP NUMBER
SUMMER	SOUTH	LAND	9	4
WINTER	SOUTH	LAND	18	1
AUTUMN	SOUTH	LAND	15	0
SPRING	SOUTH	LAND	13	0
SUMMER	MIDDLE-NORTH	LAND	7	11
WINTER	MIDDLE-NORTH	LAND	5	6
AUTUMN	MIDDLE-NORTH	LAND	5	3
SPRING	MIDDLE-NORTH	LAND	6	14
SUMMER	MIDDLE	LAND	25	4
WINTER	MIDDLE	LAND	17	19
AUTUMN	MIDDLE	LAND	22	6
SPRING	MIDDLE	LAND	15	14
SUMMER	NORTH	LAND	39	39
WINTER	NORTH	LAND	33	132
AUTUMN	NORTH	LAND	38	5
SPRING	NORTH	LAND	36	116
SUMMER	SOUTH	BOAT	13	5
WINTER	SOUTH	BOAT	9	25
AUTUMN	SOUTH	BOAT	14	2
SPRING	SOUTH	BOAT	10	1
SUMMER	MIDDLE-NORTH	BOAT	6	8
WINTER	MIDDLE-NORTH	BOAT	6	4
AUTUMN	MIDDLE-NORTH	BOAT	5	0
SPRING	MIDDLE-NORTH	BOAT	7	2
SUMMER	MIDDLE	BOAT	6	4
WINTER	MIDDLE	BOAT	5	3
AUTUMN	MIDDLE	BOAT	5	0
SPRING	MIDDLE	BOAT	7	9
SUMMER	NORTH	BOAT	13	25
WINTER	NORTH	BOAT	8	6
AUTUMN	NORTH	BOAT	5	0
SPRING	NORTH	BOAT	8	24
