# Supplementary material for: The effects of marine traffic on the behaviour of Black Sea harbour porpoises (Phocoena phocoena relicta) within the Istanbul Strait, Turkey
Source: PLoS One. 2017 Mar 15;12(3):e0172970. doi: 10.1371/journal.pone.0172970 (PMC5351841; doi:10.1371/journal.pone.0172970)
Supplement: S2 Dataset — (XLS) [file pone.0172970.s006.xls]

## Sheet: REACTION_PP
ID	Season	Species	Group.Number	Date	Time	DirectionalChanges	Near.MV.Type	NEAR..MV.SPEED.CATEG	Actual distance	SUM.100	SUM.100-400	SUM400-1000	SUMTOTAL
1	SUMMER	P.p	1	2011-08-19	15:45	RESPONSE	FE	MEDIUM	53	6	0	6	12
81	AUTUMN	P.p	1	2011-11-03	13:23	NORESPONSE	RV	SLOW	50	1	1	2	4
7978	WINTER	P.p	1	2011-12-02	08:40	RESPONSE	HSFE	FAST	45	1	0	1	2
7979	WINTER	P.p	1	2011-12-02	12:00	NA	BCS	MEDIUM	NONE	0	0	0	0
7982	WINTER	P.p	2	2011-12-02	11:40	NA	NA	NA	NONE	0	0	0	0
7983	WINTER	P.p	3	2011-12-02	16:04	NA	NA	NA	NONE	0	0	0	0
7984	WINTER	P.p	4	2011-12-02	14:03	NA	NA	NA	NONE	0	0	0	0
7985	WINTER	P.p	5	2011-12-02	14:04	NA	NA	NA	NONE	0	0	0	0
7986	WINTER	P.p	6	2011-12-02	14:06	NA	NA	NA	NONE	0	0	0	0
128	WINTER	P.p	1	2011-12-15	11:03	NORESPONSE	FBNEU	SLOW	255.96	0	2	2	4
129	WINTER	P.p	1	2011-12-15	11:15	NORESPONSE	FBNEU	SLOW	90.63	4	1	5	10
130	WINTER	P.p	2	2011-12-15	12:15	NORESPONSE	FBNEU	SLOW	53.46	3	0	3	6
131	WINTER	P.p	2	2011-12-15	12:20	NORESPONSE	FBNEU	SLOW	87.34	1	2	3	6
132	WINTER	P.p	3	2011-12-15	12:20	RESPONSE	BCS	MEDIUM	82.47	1	0	1	2
133	WINTER	P.p	3	2011-12-15	12:25	NORESPONSE	BCS	MEDIUM	150.84	0	1	1	2
134	WINTER	P.p	3	2011-12-15	12:36	RESPONSE	FB	SLOW	94.52	1	0	1	2
135	WINTER	P.p	4	2011-12-15	14:26	NORESPONSE	FBNEU	SLOW	247.63	0	1	1	2
136	WINTER	P.p	4	2011-12-15	14:30	NA	NA	NA	NONE	0	0	0	0
137	WINTER	P.p	4	2011-12-15	14:31	NORESPONSE	FBNEU	SLOW	160.52	0	1	1	2
138	WINTER	P.p	4	2011-12-15	14:33	NORESPONSE	FBNEU	SLOW	62.78	1	0	1	2
139	WINTER	P.p	4	2011-12-15	14:40	NORESPONSE	FBNEU	SLOW	46.28	1	1	2	4
140	WINTER	P.p	4	2011-12-15	14:43	RESPONSE	FV	MEDIUM	30.21	1	1	2	4
148	WINTER	P.p	1	2011-12-20	11:34	NA	NA	NA	NONE	0	0	0	0
149	WINTER	P.p	1	2011-12-20	11:37	NA	NA	NA	NONE	0	0	0	0
150	WINTER	P.p	1	2011-12-20	11:40	NA	NA	NA	NONE	0	0	0	0
151	WINTER	P.p	2	2011-12-20	11:43	NA	NA	NA	NONE	0	0	0	0
152	WINTER	P.p	3	2011-12-20	11:48	NA	NA	NA	NONE	0	0	0	0
153	WINTER	P.p	4	2011-12-20	11:55	NA	NA	NA	NONE	0	0	0	0
154	WINTER	P.p	4	2011-12-20	11:58	NA	NA	NA	NONE	0	0	0	0
155	WINTER	P.p	5	2011-12-20	12:14	NA	NA	NA	NONE	0	0	0	0
156	WINTER	P.p	5	2011-12-20	12:19	NA	NA	NA	NONE	0	0	0	0
157	WINTER	P.p	5	2011-12-20	12:23	NA	NA	NA	NONE	0	0	0	0
158	WINTER	P.p	5	2011-12-20	12:26	NA	NA	NA	NONE	0	0	0	0
159	WINTER	P.p	6	2011-12-20	12:27	NA	NA	NA	NONE	0	0	0	0
160	WINTER	P.p	6	2011-12-20	12:30	NA	NA	NA	NONE	0	0	0	0
161	WINTER	P.p	6	2011-12-20	12:33	NA	NA	NA	NONE	0	0	0	0
162	WINTER	P.p	6	2011-12-20	12:37	NA	NA	NA	NONE	0	0	0	0
163	WINTER	P.p	7	2011-12-20	15:10	NA	NA	NA	NONE	0	0	0	0
164	WINTER	P.p	7	2011-12-20	15:13	NA	BCS	MEDIUM	1000.98	0	0	0	0
165	WINTER	P.p	7	2011-12-20	15:15	NA	BCS	MEDIUM	572.67	0	0	0	0
166	WINTER	P.p	7	2011-12-20	15:18	NA	NA	NA	NONE	0	0	0	0
167	WINTER	P.p	8	2011-12-20	16:36	NORESPONSE	BCS	MEDIUM	250.77	0	2	2	4
168	WINTER	P.p	8	2011-12-20	16:39	NORESPONSE	BCS	MEDIUM	189.85	0	1	1	2
169	WINTER	P.p	9	2011-12-20	16:45	RESPONSE	SCS	MEDIUM	189.76	0	1	1	2
195	WINTER	P.p	1	2011-12-27	10:50	NORESPONSE	BCS	MEDIUM	123.27	1	1	2	4
196	WINTER	P.p	1	2011-12-27	11:00	NORESPONSE	BCS	MEDIUM	43.27	1	1	2	4
273	WINTER	P.p	1	2012-01-02	14:40	RESPONSE	FV	MEDIUM	21.39	1	1	2	4
274	WINTER	P.p	1	2012-01-02	14:46	NA	FV	MEDIUM	1966	0	0	0	0
275	WINTER	P.p	1	2012-01-02	14:50	NA	BCS	MEDIUM	1423	0	0	0	0
276	WINTER	P.p	1	2012-01-02	14:52	RESPONSE	BCS	MEDIUM	50.35	1	0	1	2
277	WINTER	P.p	2	2012-01-02	16:06	RESPONSE	HSB	FAST	43	1	0	1	2
278	WINTER	P.p	1	2012-01-03	12:30	RESPONSE	RV	SLOW	0-50	2	0	2	4
279	WINTER	P.p	1	2012-01-03	12:40	NORESPONSE	RV	SLOW	50-100	1	0	1	2
280	WINTER	P.p	1	2012-01-03	12:43	NORESPONSE	RV	SLOW	50-100	1	0	1	2
281	WINTER	P.p	1	2012-01-03	12:46	NORESPONSE	RV	SLOW	100-200	1	0	1	2
282	WINTER	P.p	1	2012-01-03	12:49	NORESPONSE	RV	SLOW	100-200	1	1	2	4
283	WINTER	P.p	1	2012-01-03	12:52	NORESPONSE	RV	SLOW	100-200	1	1	2	4
284	WINTER	P.p	1	2012-01-03	12:55	NORESPONSE	RV	SLOW	100-200	1	1	2	4
285	WINTER	P.p	1	2012-01-03	13:01	NORESPONSE	RV	SLOW	100-200	1	1	2	4
286	WINTER	P.p	1	2012-01-03	13:04	NORESPONSE	RV	SLOW	100-200	1	1	2	4
287	WINTER	P.p	1	2012-01-03	13:07	NORESPONSE	RV	SLOW	100-200	1	1	2	4
288	WINTER	P.p	2	2012-01-03	13:28	NORESPONSE	RV	SLOW	100-200	1	0	1	2
289	WINTER	P.p	2	2012-01-03	13:31	NORESPONSE	RV	SLOW	0-50	1	0	1	2
290	WINTER	P.p	2	2012-01-03	13:34	NORESPONSE	RV	SLOW	100-200	1	0	1	2
291	WINTER	P.p	2	2012-01-03	13:37	NORESPONSE	RV	SLOW	50-100	1	0	1	2
292	WINTER	P.p	2	2012-01-03	13:40	NORESPONSE	RV	SLOW	50-100	1	0	1	2
293	WINTER	P.p	3	2012-01-03	13:47	NORESPONSE	RV	SLOW	100-200	1	0	1	2
294	WINTER	P.p	3	2012-01-03	13:50	NORESPONSE	RV	SLOW	100-200	1	0	1	2
310	WINTER	P.p	1	2012-01-06	10:05	NA	BCS	MEDIUM	1627.12	0	0	0	0
311	WINTER	P.p	2	2012-01-06	10:52	NA	NA	NA	NONE	0	0	0	0
312	WINTER	P.p	2	2012-01-06	10:55	NA	HSB	FAST	1640.31	0	0	0	0
313	WINTER	P.p	2	2012-01-06	10:58	NA	HSB	FAST	927.32	0	0	0	0
314	WINTER	P.p	3	2012-01-06	11:04	NA	NA	NA	NONE	0	0	0	0
315	WINTER	P.p	4	2012-01-06	11:12	NORESPONSE	HSB	FAST	210.27	1	0	1	2
316	WINTER	P.p	4	2012-01-06	11:15	NORESPONSE	HSB	FAST	128.6	1	0	1	2
319	WINTER	P.p	4	2012-01-06	11:31	NA	HSB	FAST	828.6	0	0	0	0
320	WINTER	P.p	4	2012-01-06	11:40	NORESPONSE	HSB	FAST	123.89	2	0	2	4
321	WINTER	P.p	4	2012-01-06	11:46	RESPONSE	HSB	FAST	436.86	0	1	1	2
317	WINTER	P.p	5	2012-01-06	11:24	NA	NA	NA	NONE	0	0	0	0
318	WINTER	P.p	5	2012-01-06	11:28	NA	NA	NA	NONE	0	0	0	0
323	WINTER	P.p	6	2012-01-06	12:00	NA	NA	NA	NONE	0	0	0	0
324	WINTER	P.p	7	2012-01-06	12:20	NA	NA	NA	NONE	0	0	0	0
325	WINTER	P.p	8	2012-01-06	13:00	NA	NA	NA	NONE	0	0	0	0
326	WINTER	P.p	8	2012-01-06	13:05	NA	NA	NA	NONE	0	0	0	0
327	WINTER	P.p	9	2012-01-06	13:20	RESPONSE	BCS	MEDIUM	84.27	1	1	2	4
328	WINTER	P.p	10	2012-01-06	13:40	NORESPONSE	BCS	MEDIUM	387.36	0	1	1	2
329	WINTER	P.p	11	2012-01-06	13:50	NA	BCS	MEDIUM	1781.6	0	0	0	0
445	WINTER	P.p	1	2012-01-19	10:19	NORESPONSE	FE	MEDIUM	58.26	4	0	4	8
446	WINTER	P.p	1	2012-01-19	10:24	NORESPONSE	FE	MEDIUM	73.36	1	0	1	2
447	WINTER	P.p	1	2012-01-19	10:27	NORESPONSE	FE	MEDIUM	84.26	1	0	1	2
451	WINTER	P.p	1	2012-01-20	11:08	NA	NA	NA	NONE	0	0	0	0
450	WINTER	P.p	2	2012-01-20	11:05	RESPONSE	SCS	MEDIUM	46.89	1	0	1	2
452	WINTER	P.p	3	2012-01-20	13:10	RESPONSE	SCS	MEDIUM	69.08	3	2	5	10
453	WINTER	P.p	4	2012-01-20	13:38	NA	NA	NA	NONE	0	0	0	0
468	WINTER	P.p	1	2012-02-02	12:07	RESPONSE	RV	SLOW	200-400	0	1	1	2
469	WINTER	P.p	1	2012-02-02	12:10	RESPONSE	RV	SLOW	100-200	0	1	1	2
470	WINTER	P.p	1	2012-02-02	12:13	RESPONSE	RV	SLOW	100-200	0	1	1	2
471	WINTER	P.p	1	2012-02-02	12:18	RESPONSE	RV	SLOW	100-200	0	1	1	2
472	WINTER	P.p	1	2012-02-02	12:22	NORESPONSE	RV	SLOW	200-400	0	1	1	2
473	WINTER	P.p	2	2012-02-02	13:49	RESPONSE	RV	SLOW	50-100	1	0	1	2
474	WINTER	P.p	2	2012-02-02	13:53	NORESPONSE	RV	SLOW	200-400	0	1	1	2
475	WINTER	P.p	2	2012-02-02	13:55	NORESPONSE	RV	SLOW	200-400	0	1	1	2
476	WINTER	P.p	2	2012-02-02	13:58	NORESPONSE	RV	SLOW	200-400	0	1	1	2
477	WINTER	P.p	2	2012-02-02	14:01	NORESPONSE	RV	SLOW	200-400	0	1	1	2
481	WINTER	P.p	1	2012-02-15	10:54	NA	FV	MEDIUM	1347.3	0	0	0	0
704	SPRING	P.p	1	2012-03-16	12:08	NA	NA	NA	NONE	0	0	0	0
843	SPRING	P.p	1	2012-04-06	12:25	NORESPONSE	RV	SLOW	50-100	1	0	1	2
876	SPRING	P.p	1	2012-04-16	10:12	NA	NA	NA	NONE	0	0	0	0
877	SPRING	P.p	1	2012-04-16	10:15	NORESPONSE	RV	SLOW	50-100	0	0	0	0
878	SPRING	P.p	1	2012-04-16	10:18	NA	NA	NA	NONE	0	0	0	0
879	SPRING	P.p	2	2012-04-16	10:39	NA	NA	NA	NONE	0	0	0	0
880	SPRING	P.p	3	2012-04-16	10:40	NORESPONSE	RV	SLOW	0-50	0	0	0	0
881	SPRING	P.p	4	2012-04-16	10:44	NORESPONSE	RV	SLOW	50-100	2	1	3	6
882	SPRING	P.p	5	2012-04-16	10:48	RESPONSE	FE	MEDIUM	0-50	1	1	2	4
883	SPRING	P.p	5	2012-04-16	10:51	RESPONSE	FE	MEDIUM	0-50	2	1	3	6
884	SPRING	P.p	5	2012-04-16	10:54	NORESPONSE	RV	SLOW	200-400	0	1	1	2
885	SPRING	P.p	6	2012-04-16	10:55	NORESPONSE	RV	SLOW	100-200	0	2	2	4
886	SPRING	P.p	7	2012-04-16	11:31	NORESPONSE	RV	SLOW	100-200	0	0	0	0
887	SPRING	P.p	7	2012-04-16	11:34	NA	NA	NA	NONE	0	0	0	0
888	SPRING	P.p	8	2012-04-16	11:46	NORESPONSE	RV	SLOW	200-400	0	1	1	2
889	SPRING	P.p	9	2012-04-16	14:01	NORESPONSE	SCS	MEDIUM	0-50	2	0	2	4
890	SPRING	P.p	10	2012-04-16	14:08	RESPONSE	SCS	MEDIUM	0-50	2	0	2	4
891	SPRING	P.p	11	2012-04-16	14:15	NORESPONSE	SCS	MEDIUM	0-50	2	0	2	4
892	SPRING	P.p	12	2012-04-16	14:21	NA	NA	NA	NONE	0	0	0	0
893	SPRING	P.p	13	2012-04-16	14:23	RESPONSE	RV	SLOW	0-50	1	1	2	4
894	SPRING	P.p	14	2012-04-16	14:28	NORESPONSE	RV	SLOW	0-50	1	0	1	2
7984	SPRING	P.p	1	2012-04-17	14:03	NA	NA	NA	NONE	0	0	0	0
7985	SPRING	P.p	1	2012-04-17	14:04	NORESPONSE	SCS	MEDIUM	NO EXACT DISTANCE FOUND	1	0	1	2
7986	SPRING	P.p	1	2012-04-17	14:06	NA	NA	NA	NONE	0	0	0	0
7987	SPRING	P.p	1	2012-04-17	15:00	NORESPONSE	SCS	MEDIUM	NO EXACT DISTANCE FOUND	2	0	2	4
7988	SPRING	P.p	1	2012-04-17	15:03	NORESPONSE	FB	SLOW	37.87	0	0	0	0
7989	SPRING	P.p	1	2012-04-17	15:05	NA	NA	NA	NONE	0	0	0	0
7990	SPRING	P.p	1	2012-04-17	15:08	NORESPONSE	BCS	MEDIUM	NO EXACT DISTANCE FOUND	0	1	1	2
7991	SPRING	P.p	1	2012-04-17	15:16	NA	NA	NA	NONE	0	0	0	0
7992	SPRING	P.p	1	2012-04-17	15:20	RESPONSE	FB	SLOW	151.42	3	0	3	6
7993	SPRING	P.p	1	2012-04-17	15:23	NORESPONSE	FB	SLOW	250.94	0	2	2	4
931	SPRING	P.p	1	2012-04-17	22.04	NA	NA	NA	NONE	0	0	0	0
932	SPRING	P.p	1	2012-04-17	22.04	NA	NA	NA	NONE	0	0	0	0
933	SPRING	P.p	1	2012-04-17	22.04	NA	NA	NA	NONE	0	0	0	0
934	SPRING	P.p	1	2012-04-17	22.04	NA	NA	NA	NONE	0	0	0	0
935	SPRING	P.p	1	2012-04-17	22.04	RESPONSE	FB	SLOW	NO EXACT DISTANCE FOUND	1	0	1	2
936	SPRING	P.p	1	2012-04-17	22.04	NA	NA	NA	NONE	0	0	0	0
937	SPRING	P.p	1	2012-04-17	22.04	NA	NA	NA	NONE	0	0	0	0
938	SPRING	P.p	2	2012-04-17	22.04	NA	NA	NA	NONE	0	0	0	0
939	SPRING	P.p	2	2012-04-17	22.04	NA	NA	NA	NONE	0	0	0	0
940	SPRING	P.p	2	2012-04-17	22.04	NA	NA	NA	NONE	0	0	0	0
941	SPRING	P.p	2	2012-04-17	22.04	NA	NA	NA	NONE	0	0	0	0
942	SPRING	P.p	2	2012-04-17	22.04	NA	NA	NA	NONE	0	0	0	0
944	SPRING	P.p	2	2012-04-17	22.04	NA	NA	NA	NONE	0	0	0	0
943	SPRING	P.p	3	2012-04-17	14:35	NA	NA	NA	NONE	0	0	0	0
945	SPRING	P.p	3	2012-04-17	22.04	NA	NA	NA	NONE	0	0	0	0
946	SPRING	P.p	3	2012-04-17	22.04	NA	NA	NA	NONE	0	0	0	0
947	SPRING	P.p	3	2012-04-17	22.04	NA	NA	NA	NONE	0	0	0	0
948	SPRING	P.p	3	2012-04-17	22.04	NA	NA	NA	NONE	0	0	0	0
949	SPRING	P.p	3	2012-04-17	22.04	NA	NA	NA	NONE	0	0	0	0
950	SPRING	P.p	3	2012-04-17	22.04	NA	NA	NA	NONE	0	0	0	0
951	SPRING	P.p	3	2012-04-17	22.04	NA	NA	NA	NONE	0	0	0	0
952	SPRING	P.p	3	2012-04-17	22.04	NA	NA	NA	NONE	0	0	0	0
953	SPRING	P.p	4	2012-04-17	22.04	NA	NA	NA	NONE	0	0	0	0
954	SPRING	P.p	4	2012-04-17	22.04	NA	NA	NA	NONE	0	0	0	0
955	SPRING	P.p	5	2012-04-17	22.04	NA	NA	NA	NONE	0	0	0	0
956	SPRING	P.p	5	2012-04-17	22.04	NORESPONSE	FV	MEDIUM	NO EXACT DISTANCE FOUND	1	0	1	2
957	SPRING	P.p	5	2012-04-17	22.04	NA	NA	NA	NONE	0	0	0	0
958	SPRING	P.p	6	2012-04-17	22.04	NA	NA	NA	NONE	0	0	0	0
959	SPRING	P.p	6	2012-04-17	22.04	NA	NA	NA	NONE	0	0	0	0
960	SPRING	P.p	6	2012-04-17	22.04	NA	NA	NA	NONE	0	0	0	0
961	SPRING	P.p	6	2012-04-17	22.04	NA	NA	NA	NONE	0	0	0	0
962	SPRING	P.p	7	2012-04-17	22.04	NA	NA	NA	NONE	0	0	0	0
963	SPRING	P.p	8	2012-04-17	22.04	NA	NA	NA	NONE	0	0	0	0
964	SPRING	P.p	8	2012-04-17	22.04	NA	NA	NA	NONE	0	0	0	0
965	SPRING	P.p	8	2012-04-17	22.04	NA	NA	NA	NONE	0	0	0	0
1016	SPRING	P.p	1	2012-04-18	13:26	NA	NA	NA	NONE	0	0	0	0
1081	SPRING	P.p	1	2012-04-20	14:15	NA	NA	NA	NONE	0	0	0	0
1082	SPRING	P.p	1	2012-04-20	14:18	RESPONSE	SCS	MEDIUM	45.7	1	0	1	2
1129	SPRING	P.p	1	2012-04-23	10:37	NORESPONSE	RV	SLOW	100-200	1	0	1	2
1130	SPRING	P.p	1	2012-04-23	10:40	RESPONSE	FE	MEDIUM	0-50	1	1	2	4
1131	SPRING	P.p	2	2012-04-23	11:50	NORESPONSE	RV	SLOW	0-50	1	0	1	2
1132	SPRING	P.p	2	2012-04-23	11:55	NORESPONSE	RV	SLOW	0-50	1	0	1	2
1133	SPRING	P.p	2	2012-04-23	11:58	NORESPONSE	RV	SLOW	0-50	1	0	1	2
1134	SPRING	P.p	3	2012-04-23	12:11	NORESPONSE	RV	SLOW	0-50	1	0	1	2
1135	SPRING	P.p	3	2012-04-23	12:14	NORESPONSE	RV	SLOW	0-50	1	0	1	2
1136	SPRING	P.p	4	2012-04-23	UNDR	NORESPONSE	RV	SLOW	0	1	0	1	2
1137	SPRING	P.p	5	2012-04-23	13:12	NORESPONSE	RV	SLOW	100-200	1	2	3	6
1138	SPRING	P.p	6	2012-04-23	14:48	NORESPONSE	RV	SLOW	50-100	3	0	3	6
1139	SPRING	P.p	6	2012-04-23	14:52	NORESPONSE	RV	SLOW	100-200	0	1	1	2
1211	SPRING	P.p	1	2012-05-11	11:09	NA	NA	NA	1666.88	0	0	0	0
1212	SPRING	P.p	1	2012-05-11	11:11	NA	NA	NA	NONE	0	0	0	0
1213	SPRING	P.p	1	2012-05-11	11:14	NORESPONSE	SCS	MEDIUM	370.01	0	1	1	2
1214	SPRING	P.p	1	2012-05-11	11:17	NA	NA	NA	NONE	0	0	0	0
1215	SPRING	P.p	2	2012-05-11	11:44	NA	NA	NA	NONE	0	0	0	0
1216	SPRING	P.p	2	2012-05-11	11:48	NA	NA	NA	NONE	0	0	0	0
1217	SPRING	P.p	2	2012-05-11	11:51	NA	NA	NA	811.01	0	0	0	0
1218	SPRING	P.p	2	2012-05-11	11:54	NA	NA	NA	887.48	0	0	0	0
1219	SPRING	P.p	2	2012-05-11	11:59	NA	NA	NA	2918.01	0	0	0	0
1220	SPRING	P.p	2	2012-05-11	12:03	NA	NA	NA	1953.41	0	0	0	0
1221	SPRING	P.p	2	2012-05-11	12:06	NA	NA	NA	1837.75	0	0	0	0
1222	SPRING	P.p	2	2012-05-11	12:09	NORESPONSE	SCS	MEDIUM	253.13	0	2	2	4
1223	SPRING	P.p	3	2012-05-11	12:40	NORESPONSE	BCS	MEDIUM	67.59	1	0	1	2
1224	SPRING	P.p	3	2012-05-11	12:43	NA	NA	NA	NONE	0	0	0	0
1225	SPRING	P.p	4	2012-05-11	12:48	NA	NA	NA	NONE	0	0	0	0
1226	SPRING	P.p	5	2012-05-11	12:49	NA	NA	NA	NONE	0	0	0	0
1227	SPRING	P.p	6	2012-05-11	12:53	NA	NA	NA	NONE	0	0	0	0
1228	SPRING	P.p	7	2012-05-11	12:54	NA	NA	NA	NONE	0	0	0	0
1229	SPRING	P.p	7	2012-05-11	12:57	NA	NA	NA	NONE	0	0	0	0
1230	SPRING	P.p	8	2012-05-11	13:00	NA	NA	NA	NONE	0	0	0	0
1231	SPRING	P.p	9	2012-05-11	13:01	NA	NA	NA	NONE	0	0	0	0
1232	SPRING	P.p	10	2012-05-11	13:02	NA	NA	NA	NONE	0	0	0	0
1233	SPRING	P.p	11	2012-05-11	13:29	NORESPONSE	BCS	MEDIUM	435.16	0	1	1	2
1234	SPRING	P.p	12	2012-05-11	13:50	NA	NA	NA	NONE	0	0	0	0
1344	SPRING	P.p	1	2012-05-13	14:04	RESPONSE	RV	SLOW	0-50	1	0	1	2
1345	SPRING	P.p	2	2012-05-13	14:10	NORESPONSE	RV	SLOW	0-50	1	0	1	2
1346	SPRING	P.p	3	2012-05-13	14:10	NORESPONSE	RV	SLOW	0-50	1	0	1	2
1347	SPRING	P.p	4	2012-05-13	14:28	NORESPONSE	RV	SLOW	50-100	1	0	1	2
1348	SPRING	P.p	5	2012-05-13	15:11	NORESPONSE	RV	SLOW	50-100	1	0	1	2
1349	SPRING	P.p	5	2012-05-13	15:15	NORESPONSE	RV	SLOW	50-100	1	0	1	2
1433	SPRING	P.p	1	2012-05-16	11:12	NA	NA	NA	NONE	0	0	0	0
1434	SPRING	P.p	1	2012-05-16	11:16	NA	NA	NA	NONE	0	0	0	0
1435	SPRING	P.p	2	2012-05-16	11:25	NA	NA	NA	NONE	0	0	0	0
1436	SPRING	P.p	2	2012-05-16	11:28	RESPONSE	HSB	FAST	159.67	0	2	2	4
1437	SPRING	P.p	3	2012-05-16	11:35	RESPONSE	BCS	MEDIUM	91.37	0	0	0	0
1438	SPRING	P.p	4	2012-05-16	12:04	NORESPONSE	FE	MEDIUM	87.36	2	1	3	6
1439	SPRING	P.p	4	2012-05-16	12:07	NORESPONSE	FB	SLOW	406.07	0	2	2	4
1440	SPRING	P.p	4	2012-05-16	12:11	NA	NA	NA	NONE	0	0	0	0
1441	SPRING	P.p	5	2012-05-16	12:48	RESPONSE	BCS	MEDIUM	93.76	0	1	1	2
1442	SPRING	P.p	6	2012-05-16	13:01	NA	NA	NA	1,078,63	0	0	0	0
1443	SPRING	P.p	6	2012-05-16	13:04	NORESPONSE	BCS	MEDIUM	NO EXACT DISTANCE FOUND	0	1	1	2
1444	SPRING	P.p	6	2012-05-16	14:30	NA	NA	NA	NONE	0	0	0	0
1445	SPRING	P.p	6	2012-05-16	14:33	NA	NA	NA	NONE	0	0	0	0
1446	SPRING	P.p	6	2012-05-16	14:36	RESPONSE	BCS	MEDIUM	128.69	2	1	3	6
1483	SPRING	P.p	1	2012-05-18	10:24	NORESPONSE	FE	MEDIUM	NO EXACT DISTANCE FOUND	1	0	1	2
1484	SPRING	P.p	1	2012-05-18	10:27	RESPONSE	FE	MEDIUM	NO EXACT DISTANCE FOUND	4	1	5	10
1485	SPRING	P.p	2	2012-05-18	13:13	NORESPONSE	HSB	FAST	438.83	0	1	1	2
1486	SPRING	P.p	2	2012-05-18	13:16	NORESPONSE	HSB	FAST	333.34	1	0	1	2
1487	SPRING	P.p	2	2012-05-18	13:23	NORESPONSE	FE	MEDIUM	100.84	1	0	1	2
1488	SPRING	P.p	2	2012-05-18	13:26	NORESPONSE	FB	SLOW	23.45	1	0	1	2
1489	SPRING	P.p	3	2012-05-18	14:14	RESPONSE	FE	MEDIUM	43.28	2	1	3	6
1490	SPRING	P.p	3	2012-05-18	14:21	RESPONSE	HSB	FAST	450.62	0	1	1	2
1491	SPRING	P.p	1	2012-05-21	13:27	NA	NA	NA	NONE	0	0	0	0
1492	SPRING	P.p	1	2012-05-21	13:37	NA	NA	NA	NONE	0	0	0	0
1493	SPRING	P.p	1	2012-05-21	13:43	NA	NA	NA	NONE	0	0	0	0
1572	SPRING	P.p	1	2012-05-22	09:33	NA	NA	NA	NONE	0	0	0	0
1573	SPRING	P.p	1	2012-05-22	09:36	NA	NA	NA	NONE	0	0	0	0
1574	SPRING	P.p	2	2012-05-22	10:53	NA	NA	NA	NONE	0	0	0	0
1575	SPRING	P.p	2	2012-05-22	10:56	NA	NA	NA	NONE	0	0	0	0
1576	SPRING	P.p	2	2012-05-22	10:59	NORESPONSE	FB	SLOW	73.8	1	0	1	2
1577	SPRING	P.p	2	2012-05-22	11:02	NORESPONSE	FB	SLOW	75.23	1	0	1	2
1578	SPRING	P.p	3	2012-05-22	11:05	NORESPONSE	FB	SLOW	327.45	0	2	2	4
1579	SPRING	P.p	3	2012-05-22	11:10	NORESPONSE	FB	SLOW	87.6	1	1	2	4
1580	SPRING	P.p	3	2012-05-22	11:13	NORESPONSE	FB	SLOW	67.34	1	1	2	4
1581	SPRING	P.p	3	2012-05-22	11:16	NORESPONSE	FB	SLOW	180.34	0	2	2	4
1582	SPRING	P.p	4	2012-05-22	11:30	RESPONSE	SCS	MEDIUM	45.83	2	1	3	6
1583	SPRING	P.p	4	2012-05-22	11:33	RESPONSE	SCS	MEDIUM	28.12	2	1	3	6
1584	SPRING	P.p	4	2012-05-22	11:36	RESPONSE	SCS	MEDIUM	15.1	3	1	4	8
1585	SPRING	P.p	4	2012-05-22	11:39	NORESPONSE	SCS	MEDIUM	479.97	0	1	1	2
1586	SPRING	P.p	5	2012-05-22	12:05	RESPONSE	HSB	FAST	32.25	1	0	1	2
1587	SPRING	P.p	5	2012-05-22	12:08	NORESPONSE	SCS	MEDIUM	397.23	0	2	2	4
1588	SPRING	P.p	5	2012-05-22	12:11	NORESPONSE	BCS	MEDIUM	423.89	0	1	1	2
1589	SPRING	P.p	5	2012-05-22	12:14	NA	NA	NA	NONE	0	0	0	0
1590	SPRING	P.p	5	2012-05-22	12:17	NA	NA	NA	NONE	0	0	0	0
1591	SPRING	P.p	5	2012-05-22	12:20	NORESPONSE	FB	SLOW	512.28	0	3	3	6
1592	SPRING	P.p	5	2012-05-22	12:23	NORESPONSE	FB	SLOW	443.64	0	3	3	6
1593	SPRING	P.p	5	2012-05-22	12:26	NORESPONSE	FB	SLOW	89.32	1	2	3	6
1594	SPRING	P.p	5	2012-05-22	12:29	NORESPONSE	FB	SLOW	287	0	3	3	6
1595	SPRING	P.p	5	2012-05-22	12:32	NA	NA	NA	NONE	0	0	0	0
1596	SPRING	P.p	5	2012-05-22	12:35	NA	NA	NA	NONE	0	0	0	0
1597	SPRING	P.p	5	2012-05-22	12:38	NA	NA	NA	NONE	0	0	0	0
1598	SPRING	P.p	5	2012-05-22	12:43	NA	NA	NA	NONE	0	0	0	0
1599	SPRING	P.p	5	2012-05-22	12:46	NORESPONSE	FB	SLOW	289.2	0	3	3	6
1601	SPRING	P.p	5	2012-05-22	12:53	NA	NA	NA	NONE	0	0	0	0
1602	SPRING	P.p	5	2012-05-22	12:57	NA	NA	NA	NONE	0	0	0	0
1603	SPRING	P.p	5	2012-05-22	13:00	NA	NA	NA	NONE	0	0	0	0
1604	SPRING	P.p	5	2012-05-22	13:03	NA	NA	NA	NONE	0	0	0	0
1605	SPRING	P.p	6	2012-05-22	14:40	NORESPONSE	BCS	MEDIUM	NO EXACT DISTANCE FOUND	0	1	1	2
1606	SPRING	P.p	6	2012-05-22	14:43	NA	NA	NA	NONE	0	0	0	0
1607	SPRING	P.p	7	2012-05-22	15:06	RESPONSE	BCS	MEDIUM	47.38	0	0	0	0
1608	SPRING	P.p	8	2012-05-22	15:14	NA	NA	NA	NONE	0	0	0	0
1609	SPRING	P.p	9	2012-05-22	15:27	NA	NA	NA	NONE	0	0	0	0
1610	SPRING	P.p	10	2012-05-22	15:30	NA	NA	NA	NONE	0	0	0	0
1621	SPRING	P.p	1	2012-05-25	12:23	NA	NA	NA	NONE	0	0	0	0
1622	SPRING	P.p	1	2012-05-25	12:26	RESPONSE	SCS	MEDIUM	61.01	1	0	1	2
1623	SPRING	P.p	1	2012-05-25	12:31	NORESPONSE	SCS	MEDIUM	91.31	1	0	1	2
1624	SPRING	P.p	1	2012-05-25	12:34	NA	NA	NA	958.38	0	0	0	0
1626	SPRING	P.p	1	2012-05-25	12:37	NA	NA	NA	NONE	0	0	0	0
1627	SPRING	P.p	1	2012-05-25	12:40	NA	NA	NA	NONE	0	0	0	0
1629	SPRING	P.p	1	2012-05-25	12:43	NA	NA	NA	NONE	0	0	0	0
1631	SPRING	P.p	1	2012-05-25	12:46	NA	NA	NA	736.14	0	0	0	0
1633	SPRING	P.p	1	2012-05-25	12:49	RESPONSE	BCS	MEDIUM	128.45	2	0	2	4
1636	SPRING	P.p	1	2012-05-25	12:52	NORESPONSE	BCS	MEDIUM	244.27	0	1	1	2
1638	SPRING	P.p	1	2012-05-25	12:55	NORESPONSE	BCS	MEDIUM	158.6	0	1	1	2
1625	SPRING	P.p	2	2012-05-25	12:37	NA	NA	NA	NONE	0	0	0	0
1628	SPRING	P.p	2	2012-05-25	12:40	NORESPONSE	HSB	FAST	92.82	1	0	1	2
1630	SPRING	P.p	2	2012-05-25	12:43	NA	NA	NA	NONE	0	0	0	0
1632	SPRING	P.p	2	2012-05-25	12:46	NA	NA	NA	NONE	0	0	0	0
1634	SPRING	P.p	2	2012-05-25	12:49	NA	NA	NA	NONE	0	0	0	0
1635	SPRING	P.p	2	2012-05-25	12:52	NORESPONSE	BCS	MEDIUM	226.25	0	1	1	2
1637	SPRING	P.p	2	2012-05-25	12:55	RESPONSE	BCS	MEDIUM	53.28	1	0	1	2
1639	SPRING	P.p	3	2012-05-25	12:58	NA	NA	NA	NONE	0	0	0	0
1640	SPRING	P.p	3	2012-05-25	13:03	NORESPONSE	SCS	MEDIUM	NO EXACT DISTANCE FOUND	1	0	1	2
1641	SPRING	P.p	3	2012-05-25	13:06	NORESPONSE	SCS	MEDIUM	NO EXACT DISTANCE FOUND	1	0	1	2
1642	SPRING	P.p	3	2012-05-25	13:09	NA	NA	NA	NONE	0	0	0	0
1643	SPRING	P.p	3	2012-05-25	13:13	NORESPONSE	FV	MEDIUM	NO EXACT DISTANCE FOUND	0	1	1	2
1743	SPRING	P.p	1	2012-05-29	12:08	NA	NA	NA	NONE	0	0	0	0
1744	SPRING	P.p	2	2012-05-29	14:01	NA	NA	NA	NONE	0	0	0	0
1745	SPRING	P.p	3	2012-05-29	14:25	NA	NA	NA	NONE	0	0	0	0
1746	SPRING	P.p	4	2012-05-29	15:10	RESPONSE	HSB	FAST	NO EXACT DISTANCE FOUND	2	1	3	6
1747	SPRING	P.p	5	2012-05-29	15:26	NA	NA	NA	NONE	0	0	0	0
1748	SPRING	P.p	6	2012-05-29	15:39	NA	NA	NA	NONE	0	0	0	0
1749	SPRING	P.p	6	2012-05-29	15:41	NA	NA	NA	NONE	0	0	0	0
1817	SPRING	P.p	1	2012-05-31	11:00	NA	NA	NA	NONE	0	0	0	0
1818	SPRING	P.p	2	2012-05-31	11:05	RESPONSE	SCS	MEDIUM	159.27	0	2	2	4
1819	SPRING	P.p	3	2012-05-31	14:30	RESPONSE	FE	MEDIUM	221.25	0	1	1	2
1820	SPRING	P.p	3	2012-05-31	14:35	RESPONSE	HSB	FAST	319.27	0	2	2	4
1821	SPRING	P.p	3	2012-05-31	14:39	RESPONSE	FE	MEDIUM	342.48	0	1	1	2
1822	SPRING	P.p	3	2012-05-31	14:43	RESPONSE	FE	MEDIUM	333.65	0	1	1	2
1823	SPRING	P.p	3	2012-05-31	14:47	NORESPONSE	FE	MEDIUM	392.42	0	1	1	2
1824	SPRING	P.p	4	2012-05-31	14:58	NA	NA	NA	NONE	0	0	0	0
1825	SPRING	P.p	4	2012-05-31	15:01	NA	NA	NA	NONE	0	0	0	0
1826	SPRING	P.p	4	2012-05-31	15:04	NORESPONSE	FE	MEDIUM	165.54	0	1	1	2
1827	SPRING	P.p	4	2012-05-31	15:09	RESPONSE	FE	MEDIUM	150.68	0	2	2	4
1828	SPRING	P.p	5	2012-05-31	15:12	NORESPONSE	FB	SLOW	232.45	0	1	1	2
1829	SPRING	P.p	5	2012-05-31	15:16	NA	NA	NA	NONE	0	0	0	0
1830	SPRING	P.p	5	2012-05-31	15:19	NA	NA	NA	NONE	0	0	0	0
1831	SPRING	P.p	6	2012-05-31	15:29	RESPONSE	FE	MEDIUM	78.65	1	1	2	4
1832	SPRING	P.p	6	2012-05-31	15:32	NA	NA	NA	NONE	0	0	0	0
1833	SPRING	P.p	6	2012-05-31	15:35	NA	NA	NA	NONE	0	0	0	0
1834	SPRING	P.p	6	2012-05-31	15:39	RESPONSE	FV	MEDIUM	NO EXACT DISTANCE FOUND	0	1	1	2
1835	SPRING	P.p	6	2012-05-31	15:42	NA	NA	NA	NONE	0	0	0	0
1836	SPRING	P.p	7	2012-05-31	16:04	NA	NA	NA	NONE	0	0	0	0
8003	SUMMER	P.p	1	2012-06-04	15:56	NA	NA	NA	NONE	0	0	0	0
8004	SUMMER	P.p	1	2012-06-04	16:01	NORESPONSE	RV	SLOW	100-200	0	1	1	2
8005	SUMMER	P.p	1	2012-06-04	16:04	NA	NA	NA	NONE	0	0	0	0
8007	SUMMER	P.p	2	2012-06-04	11:51	NA	NA	NA	NONE	0	0	0	0
8008	SUMMER	P.p	3	2012-06-04	11:53	NORESPONSE	RV	SLOW	0-50	1	0	1	2
8009	SUMMER	P.p	4	2012-06-04	12:01	NORESPONSE	RV	SLOW	100-200	0	1	1	2
8012	SUMMER	P.p	5	2012-06-04	10:54	NORESPONSE	RV	SLOW	200-400	0	1	1	2
8010	SUMMER	P.p	5	2012-06-04	12:10	RESPONSE	FE	MEDIUM	50-100	1	1	2	4
8011	SUMMER	P.p	5	2012-06-04	12:12	RESPONSE	FE	MEDIUM	50-100	2	1	3	6
8013	SUMMER	P.p	6	2012-06-04	12:15	NORESPONSE	RV	SLOW	200-400	0	2	2	4
8015	SUMMER	P.p	7	2012-06-04	11:34	NA	NA	NA	NONE	0	0	0	0
8016	SUMMER	P.p	7	2012-06-04	11:46	NORESPONSE	RV	SLOW	200-400	0	1	1	2
8014	SUMMER	P.p	7	2012-06-04	12:25	NORESPONSE	RV	SLOW	200-400	0	1	1	2
8048	SUMMER	P.p	8	2012-06-04	14:01	NORESPONSE	SCS	MEDIUM	50-100	1	2	3	6
8049	SUMMER	P.p	9	2012-06-04	14:08	RESPONSE	SCS	MEDIUM	50-100	1	2	3	6
8050	SUMMER	P.p	10	2012-06-04	14:15	NORESPONSE	SCS	MEDIUM	50-100	2	0	2	4
8051	SUMMER	P.p	11	2012-06-04	14:21	NA	NA	NA	NONE	0	0	0	0
8052	SUMMER	P.p	12	2012-06-04	14:23	RESPONSE	RV	SLOW	50-100	1	1	2	4
8053	SUMMER	P.p	13	2012-06-04	14:28	RESPONSE	RV	SLOW	50-100	1	0	1	2
1961	SUMMER	P.p	1	2012-06-05	12:48	NA	NA	NA	NONE	0	0	0	0
1963	SUMMER	P.p	1	2012-06-05	12:51	NA	NA	NA	NONE	0	0	0	0
1964	SUMMER	P.p	1	2012-06-05	12:54	NA	NA	NA	NONE	0	0	0	0
1962	SUMMER	P.p	2	2012-06-05	12:50	NA	NA	NA	NONE	0	0	0	0
1965	SUMMER	P.p	3	2012-06-05	13:47	NA	NA	NA	NONE	0	0	0	0
1966	SUMMER	P.p	4	2012-06-05	14:44	NA	NA	NA	NONE	0	0	0	0
1967	SUMMER	P.p	4	2012-06-05	14:47	NA	NA	NA	NONE	0	0	0	0
2004	SUMMER	P.p	1	2012-06-08	07:28	NA	NA	NA	NONE	0	0	0	0
2005	SUMMER	P.p	2	2012-06-08	08:47	NORESPONSE	SCS	MEDIUM	35.46	1	0	1	2
2178	SUMMER	P.p	1	2012-06-11	13:50	NA	NA	NA	NONE	0	0	0	0
2179	SUMMER	P.p	1	2012-06-11	13:54	NA	NA	NA	NONE	0	0	0	0
2181	SUMMER	P.p	1	2012-06-11	14:00	NA	NA	NA	NONE	0	0	0	0
2182	SUMMER	P.p	1	2012-06-11	14:03	NA	NA	NA	NONE	0	0	0	0
2183	SUMMER	P.p	1	2012-06-11	14:06	RESPONSE	HSB	FAST	NO EXACT DISTANCE FOUND	0	3	3	6
2184	SUMMER	P.p	1	2012-06-11	14:14	NORESPONSE	FE	MEDIUM	327.35	UNDR	1	1	2
2185	SUMMER	P.p	1	2012-06-11	14:17	NA	NA	NA	NONE	0	0	0	0
2186	SUMMER	P.p	1	2012-06-11	14:24	NA	NA	NA	NONE	0	0	0	0
2187	SUMMER	P.p	1	2012-06-11	14:32	RESPONSE	HSB	FAST	NO EXACT DISTANCE FOUND	1	0	1	2
2190	SUMMER	P.p	1	2012-06-11	14:47	NA	NA	NA	NONE	0	0	0	0
2191	SUMMER	P.p	1	2012-06-11	14:50	NA	NA	NA	NONE	0	0	0	0
2192	SUMMER	P.p	1	2012-06-11	14:53	RESPONSE	FE	MEDIUM	0	1	1	2	4
2193	SUMMER	P.p	1	2012-06-11	15:02	RESPONSE	FE	MEDIUM	0	1	0	1	2
2194	SUMMER	P.p	1	2012-06-11	15:06	NA	NA	NA	NONE	0	0	0	0
2195	SUMMER	P.p	1	2012-06-11	15:09	NA	NA	NA	NONE	0	0	0	0
2196	SUMMER	P.p	1	2012-06-11	15:13	RESPONSE	FE	MEDIUM	23.18	1	0	1	2
2197	SUMMER	P.p	1	2012-06-11	15:16	NA	NA	NA	NONE	0	0	0	0
2198	SUMMER	P.p	1	2012-06-11	15:21	RESPONSE	SCS	MEDIUM	32.56	1	0	1	2
2241	SUMMER	P.p	1	2012-06-12	11:17	NORESPONSE	SCS	MEDIUM	98.23	1	1	2	4
2242	SUMMER	P.p	1	2012-06-12	11:22	NA	NA	NA	NONE	0	0	0	0
2243	SUMMER	P.p	1	2012-06-12	11:27	RESPONSE	HSB	FAST	63.84	1	1	2	4
2244	SUMMER	P.p	2	2012-06-12	14:25	NORESPONSE	FB	SLOW	382.76	0	1	1	2
2245	SUMMER	P.p	3	2012-06-12	14:28	NORESPONSE	FBNEU	SLOW	53.9	1	0	1	2
2246	SUMMER	P.p	3	2012-06-12	14:32	NA	NA	NA	NONE	0	0	0	0
2248	SUMMER	P.p	4	2012-06-12	14:40	RESPONSE	HSB	FAST	0	1	0	1	2
2247	SUMMER	P.p	5	2012-06-12	14:38	NA	NA	NA	NONE	0	0	0	0
2249	SUMMER	P.p	6	2012-06-12	14:44	NORESPONSE	FBNEU	SLOW	98	1	1	2	4
2250	SUMMER	P.p	7	2012-06-12	14:47	NORESPONSE	FBNEU	SLOW	98	1	1	2	4
2251	SUMMER	P.p	7	2012-06-12	14:50	RESPONSE	FV	MEDIUM	NO EXACT DISTANCE FOUND	1	1	2	4
2252	SUMMER	P.p	7	2012-06-12	14:53	NA	NA	NA	NONE	0	0	0	0
2253	SUMMER	P.p	8	2012-06-12	15:55	NA	NA	NA	NONE	0	0	0	0
2254	SUMMER	P.p	1	2012-06-14	11:54	NA	NA	NA	NONE	0	0	0	0
2255	SUMMER	P.p	1	2012-06-14	11:57	NA	NA	NA	NONE	0	0	0	0
2256	SUMMER	P.p	1	2012-06-14	12:00	NA	NA	NA	NONE	0	0	0	0
2257	SUMMER	P.p	1	2012-06-14	12:03	NA	NA	NA	NONE	0	0	0	0
2258	SUMMER	P.p	1	2012-06-14	12:06	NA	NA	NA	NONE	0	0	0	0
2259	SUMMER	P.p	1	2012-06-14	12:10	NA	NA	NA	NONE	0	0	0	0
2260	SUMMER	P.p	2	2012-06-14	12:20	NA	NA	NA	NONE	0	0	0	0
2261	SUMMER	P.p	3	2012-06-14	12:27	NA	NA	NA	NONE	0	0	0	0
2262	SUMMER	P.p	3	2012-06-14	12:31	NA	NA	NA	NONE	0	0	0	0
2263	SUMMER	P.p	4	2012-06-14	12:39	NA	NA	NA	NONE	0	0	0	0
2264	SUMMER	P.p	5	2012-06-14	14:36	NA	NA	NA	NONE	0	0	0	0
2265	SUMMER	P.p	5	2012-06-14	14:58	NA	NA	NA	NONE	0	0	0	0
2266	SUMMER	P.p	6	2012-06-14	15:33	NA	NA	NA	NONE	0	0	0	0
2299	SUMMER	P.p	1	2012-06-15	11:39	NORESPONSE	SCS	MEDIUM	327	0	1	1	2
2454	SUMMER	P.p	1	2012-06-25	10:10	NA	NA	NA	NONE	0	0	0	0
2455	SUMMER	P.p	1	2012-06-25	10:21	NA	NA	NA	NONE	0	0	0	0
2456	SUMMER	P.p	2	2012-06-25	10:31	NORESPONSE	SCS	MEDIUM	32	1	0	1	2
2457	SUMMER	P.p	3	2012-06-25	12:23	NA	NA	NA	NONE	0	0	0	0
2458	SUMMER	P.p	3	2012-06-25	12:35	NORESPONSE	SCS	MEDIUM	345	0	1	1	2
7980	SUMMER	P.p	1	2012-06-26	10:25	NORESPONSE	RV	SLOW	0-50	1	0	1	2
7981	SUMMER	P.p	1	2012-06-26	10:27	RESPONSE	RV	SLOW	0-50	1	1	2	4
7982	SUMMER	P.p	1	2012-06-26	11:40	NORESPONSE	RV	SLOW	0-50	1	0	1	2
7979	SUMMER	P.p	1	2012-06-26	12:00	NORESPONSE	RV	SLOW	0-50	1	0	1	2
7984	SUMMER	P.p	1	2012-06-26	14:03	NORESPONSE	RV	SLOW	100-200	0	1	1	2
7983	SUMMER	P.p	1	2012-06-26	16:04	NORESPONSE	RV	SLOW	100-200	0	2	2	4
7987	SUMMER	P.p	2	2012-06-26	15:00	NORESPONSE	RV	SLOW	0-50	1	0	1	2
7988	SUMMER	P.p	2	2012-06-26	15:03	NORESPONSE	RV	SLOW	200-400	0	1	1	2
7989	SUMMER	P.p	3	2012-06-26	15:05	RESPONSE	RV	SLOW	100-200	0	1	1	2
7990	SUMMER	P.p	3	2012-06-26	15:08	RESPONSE	RV	SLOW	0-50	1	0	1	2
7991	SUMMER	P.p	3	2012-06-26	15:16	RESPONSE	RV	SLOW	0-50	1	0	1	2
7992	SUMMER	P.p	3	2012-06-26	15:20	NORESPONSE	RV	SLOW	0-50	1	0	1	2
7993	SUMMER	P.p	3	2012-06-26	15:23	RESPONSE	RV	SLOW	0-50	1	0	1	2
7994	SUMMER	P.p	3	2012-06-26	15:26	RESPONSE	RV	SLOW	0-50	1	0	1	2
7995	SUMMER	P.p	3	2012-06-26	15:29	RESPONSE	RV	SLOW	0-50	1	0	1	2
7996	SUMMER	P.p	3	2012-06-26	15:34	NORESPONSE	RV	SLOW	200-400	0	1	1	2
7997	SUMMER	P.p	3	2012-06-26	15:39	NORESPONSE	RV	SLOW	50-100	1	0	1	2
7998	SUMMER	P.p	3	2012-06-26	15:40	NORESPONSE	RV	SLOW	100-200	0	1	1	2
7999	SUMMER	P.p	3	2012-06-26	15:44	NORESPONSE	RV	SLOW	300	0	1	1	2
8000	SUMMER	P.p	3	2012-06-26	15:47	RESPONSE	RV	SLOW	50-100	1	0	1	2
8001	SUMMER	P.p	3	2012-06-26	15:50	RESPONSE	RV	SLOW	0-50	1	0	1	2
8002	SUMMER	P.p	3	2012-06-26	15:53	NORESPONSE	RV	SLOW	50-100	1	0	1	2
2508	SUMMER	P.p	1	2012-06-28	09:18	NORESPONSE	FB	SLOW	NO EXACT DISTANCE FOUND	1	1	2	4
2509	SUMMER	P.p	2	2012-06-28	09:48	NA	NA	NA	NO EXACT DISTANCE FOUND	0	0	0	0
2511	SUMMER	P.p	2	2012-06-28	10:01	NA	NA	NA	NO EXACT DISTANCE FOUND	0	0	0	0
2512	SUMMER	P.p	2	2012-06-28	10:08	NORESPONSE	SCS	MEDIUM	NO EXACT DISTANCE FOUND	0	1	1	2
2513	SUMMER	P.p	2	2012-06-28	10:11	NORESPONSE	FE	MEDIUM	NO EXACT DISTANCE FOUND	0	1	1	2
2514	SUMMER	P.p	2	2012-06-28	10:14	NA	NA	NA	NO EXACT DISTANCE FOUND	0	0	0	0
2515	SUMMER	P.p	2	2012-06-28	10:21	NA	NA	NA	NO EXACT DISTANCE FOUND	0	0	0	0
2510	SUMMER	P.p	3	2012-06-28	09:58	NA	NA	NA	NO EXACT DISTANCE FOUND	0	0	0	0
2516	SUMMER	P.p	3	2012-06-28	11:41	NA	NA	NA	NO EXACT DISTANCE FOUND	0	0	0	0
2517	SUMMER	P.p	4	2012-06-28	13:49	NORESPONSE	HSB	FAST	NO EXACT DISTANCE FOUND	2	1	3	6
2518	SUMMER	P.p	4	2012-06-28	13:52	NA	NA	NA	NO EXACT DISTANCE FOUND	0	0	0	0
2567	SUMMER	P.p	1	2012-07-02	10:05	NORESPONSE	BCS	MEDIUM	NO EXACT DISTANCE FOUND	0	1	1	2
2568	SUMMER	P.p	1	2012-07-02	10:09	RESPONSE	SCS	MEDIUM	NO EXACT DISTANCE FOUND	1	0	1	2
2569	SUMMER	P.p	2	2012-07-02	10:54	NA	NA	NA	NO EXACT DISTANCE FOUND	0	0	0	0
2570	SUMMER	P.p	2	2012-07-02	10:57	NORESPONSE	SCS	MEDIUM	NO EXACT DISTANCE FOUND	0	1	1	2
2571	SUMMER	P.p	2	2012-07-02	11:03	NORESPONSE	SCS	MEDIUM	NO EXACT DISTANCE FOUND	0	1	1	2
2572	SUMMER	P.p	3	2012-07-02	11:45	NORESPONSE	SCS	MEDIUM	NO EXACT DISTANCE FOUND	0	1	1	2
2682	SUMMER	P.p	1	2012-07-06	10:10	NORESPONSE	FV	MEDIUM	327	0	1	1	2
2733	SUMMER	P.p	1	2012-07-09	14:07	NORESPONSE	HSB	FAST	87	0	0	0	0
2734	SUMMER	P.p	1	2012-07-09	14:10	NORESPONSE	SCS	MEDIUM	428	0	1	1	2
2797	SUMMER	P.p	1	2012-07-16	12:28	NA	NA	NA	NONE	0	0	0	0
2798	SUMMER	P.p	1	2012-07-16	12:33	NORESPONSE	SCS	MEDIUM	347	0	1	1	2
2799	SUMMER	P.p	1	2012-07-16	12:36	NA	NA	NA	NONE	0	0	0	0
2800	SUMMER	P.p	1	2012-07-16	12:39	NA	NA	NA	NONE	0	0	0	0
2801	SUMMER	P.p	1	2012-07-16	12:46	NA	NA	NA	NONE	0	0	0	0
2985	SUMMER	P.p	1	2012-07-24	14:36	NORESPONSE	HSB	FAST	97	1	1	2	4
2986	SUMMER	P.p	1	2012-07-24	14:40	NORESPONSE	HSB	FAST	427	0	1	1	2
2987	SUMMER	P.p	1	2012-07-24	14:45	NA	NA	NA	NONE	0	0	0	0
3001	SUMMER	P.p	1	2012-07-28	06:17	NORESPONSE	RV	SLOW	200-400	0	0	0	0
3002	SUMMER	P.p	2	2012-07-28	07:58	NORESPONSE	RV	SLOW	200-400	0	0	0	0
3003	SUMMER	P.p	3	2012-07-28	08:12	NORESPONSE	RV	SLOW	200-400	0	0	0	0
3117	SUMMER	P.p	1	2012-08-01	14:46	NORESPONSE	SCS	MEDIUM	87	1	0	1	2
3149	SUMMER	P.p	1	2012-08-04	12:40	RESPONSE	RV	SLOW	0-50	1	1	2	4
3150	SUMMER	P.p	1	2012-08-04	12:43	NORESPONSE	RV	SLOW	0-50	1	0	1	2
3151	SUMMER	P.p	1	2012-08-04	12:46	NORESPONSE	RV	SLOW	0-50	1	0	1	2
3152	SUMMER	P.p	1	2012-08-04	12:49	NORESPONSE	RV	SLOW	0-50	1	1	2	4
3153	SUMMER	P.p	2	2012-08-04	12:58	NORESPONSE	RV	SLOW	50-100	1	0	1	2
3154	SUMMER	P.p	3	2012-08-04	13:06	NA	NA	NA	NONE	0	0	0	0
3210	SUMMER	P.p	1	2012-08-10	12:40	NORESPONSE	SCS	MEDIUM	387	0	1	1	2
3211	SUMMER	P.p	1	2012-08-10	12:44	NA	NA	NA	NONE	0	0	0	0
3212	SUMMER	P.p	1	2012-08-10	12:47	NA	NA	NA	NONE	0	0	0	0
3259	SUMMER	P.p	1	2012-08-14	19:20	NA	NA	NA	NONE	0	0	0	0
3260	SUMMER	P.p	1	2012-08-14	19:28	NORESPONSE	FB	SLOW	91.26	1	1	2	4
3261	SUMMER	P.p	1	2012-08-14	19:31	NORESPONSE	FB	SLOW	323.17	0	1	1	2
3262	SUMMER	P.p	1	2012-08-14	19:34	NORESPONSE	FB	SLOW	109.7	1	0	1	2
3263	SUMMER	P.p	1	2012-08-14	19:37	NORESPONSE	FB	SLOW	64.55	1	0	1	2
3264	SUMMER	P.p	1	2012-08-14	19:44	NA	NA	NA	NONE	0	0	0	0
3265	SUMMER	P.p	2	2012-08-14	20:00	NA	NA	NA	NONE	0	0	0	0
3266	SUMMER	P.p	2	2012-08-14	20:03	NORESPONSE	FE	MEDIUM	NO EXACT DISTANCE FOUND	1	1	2	4
3267	SUMMER	P.p	2	2012-08-14	20:10	NA	NA	NA	NONE	0	0	0	0
3320	SUMMER	P.p	1	2012-08-18	17:07	RESPONSE	RV	SLOW	0-50	1	0	1	2
3321	SUMMER	P.p	1	2012-08-18	17:10	NORESPONSE	RV	SLOW	50-100	1	0	1	2
3322	SUMMER	P.p	1	2012-08-18	17:13	RESPONSE	RV	SLOW	0-50	1	0	1	2
3407	AUTUMN	P.p	1	2012-09-12	10:17	NORESPONSE	HSB	FAST	280.51	0	3	3	6
3408	AUTUMN	P.p	1	2012-09-12	10:21	RESPONSE	SCS	MEDIUM	89.28	1	2	3	6
3409	AUTUMN	P.p	1	2012-09-12	10:24	NORESPONSE	SCS	MEDIUM	128.89	1	1	2	4
3411	AUTUMN	P.p	2	2012-09-12	11:48	NORESPONSE	FE	MEDIUM	NO EXACT DISTANCE FOUND	0	2	2	4
3413	AUTUMN	P.p	4	2012-09-12	15:28	NORESPONSE	FE	MEDIUM	NO EXACT DISTANCE FOUND	1	0	1	2
3414	AUTUMN	P.p	4	2012-09-12	15:34	NORESPONSE	FE	MEDIUM	144.44	1	0	1	2
3415	AUTUMN	P.p	4	2012-09-12	15:40	NORESPONSE	FE	MEDIUM	277.56	2	1	3	6
3466	AUTUMN	P.p	1	2012-09-14	10:18	RESPONSE	SCS	MEDIUM	12	2	2	4	8
3470	AUTUMN	P.p	1	2012-09-19	07:17	NORESPONSE	FB	SLOW	347.18	0	2	2	4
3471	AUTUMN	P.p	1	2012-09-20	10:00	NORESPONSE	FB	SLOW	98.76	3	1	4	8
3530	AUTUMN	P.p	1	2012-09-25	18:10	NORESPONSE	SCS	MEDIUM	247.63	1	1	2	4
3607	AUTUMN	P.p	1	2012-10-11	14:05	RESPONSE	HSB	FAST	458.5	0	2	2	4
3608	AUTUMN	P.p	1	2012-10-11	14:08	NA	FENEU	SLOW	1347	0	0	0	0
3609	AUTUMN	P.p	1	2012-10-11	14:11	NORESPONSE	FBNEU	SLOW	NO EXACT DISTANCE FOUND	0	2	2	4
3610	AUTUMN	P.p	1	2012-10-11	14:14	NORESPONSE	HSB	FAST	NO EXACT DISTANCE FOUND	0	3	3	6
3611	AUTUMN	P.p	2	2012-10-11	18:30	NORESPONSE	HSBNEU	SLOW	59.87	1	0	1	2
3612	AUTUMN	P.p	3	2012-10-11	18:40	RESPONSE	HSB	FAST	0	1	0	1	2
3668	AUTUMN	P.p	1	2012-10-22	13:20	RESPONSE	FE	MEDIUM	8	1	2	3	6
3669	AUTUMN	P.p	1	2012-10-22	13:25	RESPONSE	HSB	FAST	98	1	1	2	4
3670	AUTUMN	P.p	1	2012-10-22	13:28	NORESPONSE	HSB	FAST	133.9	1	1	2	4
3736	AUTUMN	P.p	1	2012-11-13	06:28	NORESPONSE	FV	MEDIUM	212.23	0	1	1	2
3737	AUTUMN	P.p	1	2012-11-13	06:31	RESPONSE	SCS	MEDIUM	32	1	1	2	4
3738	AUTUMN	P.p	1	2012-11-13	06:34	NORESPONSE	FV	MEDIUM	212	0	2	2	4
3774	AUTUMN	P.p	1	2012-11-19	14:46	RESPONSE	RV	SLOW	50-100	1	0	1	2
3830	AUTUMN	P.p	1	2012-11-30	13:43	NA	FE	MEDIUM	705.83	0	0	0	0
3831	AUTUMN	P.p	1	2012-11-30	13:46	NA	NA	NA	NONE	0	0	0	0
3833	AUTUMN	P.p	1	2012-11-30	13:49	NA	NA	NA	NONE	0	0	0	0
3832	AUTUMN	P.p	2	2012-11-30	13:46	NA	NA	NA	NONE	0	0	0	0
3834	WINTER	P.p	1	2012-12-02	13:00	RESPONSE	HSFE	FAST	53.43	1	0	1	2
3835	WINTER	P.p	1	2012-12-02	13:05	NA	NA	NA	NONE	0	0	0	0
3836	WINTER	P.p	2	2012-12-02	13:20	NA	NA	NA	NONE	0	0	0	0
3837	WINTER	P.p	2	2012-12-02	13:23	NA	NA	NA	NONE	0	0	0	0
3838	WINTER	P.p	2	2012-12-02	13:35	NA	NA	NA	NONE	0	0	0	0
3839	WINTER	P.p	3	2012-12-02	14:02	NA	NA	NA	NONE	0	0	0	0
3840	WINTER	P.p	3	2012-12-02	14:05	NA	NA	NA	NONE	0	0	0	0
3877	WINTER	P.p	1	2012-12-11	12:20	NORESPONSE	SCS	MEDIUM	98.9	1	0	1	2
3878	WINTER	P.p	2	2012-12-11	12:54	NORESPONSE	FBNEU	SLOW	12	1	1	2	4
3879	WINTER	P.p	2	2012-12-11	12:57	RESPONSE	FV	MEDIUM	12.56	2	1	3	6
3880	WINTER	P.p	2	2012-12-11	13:02	RESPONSE	FB	SLOW	3	1	0	1	2
3883	WINTER	P.p	2	2012-12-11	13:23	NORESPONSE	SCS	MEDIUM	67.48	0	1	1	2
3884	WINTER	P.p	2	2012-12-11	13:26	RESPONSE	FV	MEDIUM	NO EXACT DISTANCE FOUND	0	3	3	6
3885	WINTER	P.p	2	2012-12-11	13:36	NORESPONSE	SCS	MEDIUM	327.3	0	2	2	4
3886	WINTER	P.p	2	2012-12-11	13:39	RESPONSE	HSB	FAST	89.93	1	0	1	2
3887	WINTER	P.p	3	2012-12-11	13:46	RESPONSE	FV	MEDIUM	NO EXACT DISTANCE FOUND	0	3	3	6
3888	WINTER	P.p	4	2012-12-11	13:58	NORESPONSE	SCS	MEDIUM	NO EXACT DISTANCE FOUND	0	0	0	0
3889	WINTER	P.p	5	2012-12-11	14:06	NA	SCS	MEDIUM	561.34	0	0	0	0
3891	WINTER	P.p	5	2012-12-11	14:10	NA	BCS	MEDIUM	341.044	0	0	0	0
3893	WINTER	P.p	5	2012-12-11	14:13	RESPONSE	SCS	MEDIUM	158.297	1	2	3	6
3890	WINTER	P.p	6	2012-12-11	14:08	NA	SCS	MEDIUM	1476.23	0	0	0	0
3892	WINTER	P.p	6	2012-12-11	14:11	NORESPONSE	SCS	MEDIUM	158.297	0	1	1	2
3894	WINTER	P.p	7	2012-12-11	14:22	NORESPONSE	SCS	MEDIUM	184.87	1	2	3	6
3895	WINTER	P.p	8	2012-12-11	14:36	NORESPONSE	HSB	FAST	410.3	0	1	1	2
3896	WINTER	P.p	8	2012-12-11	14:39	NA	HSB	FAST	845.459	0	0	0	0
3898	WINTER	P.p	9	2012-12-11	15:12	RESPONSE	SCS	MEDIUM	112.89	1	2	3	6
3930	WINTER	P.p	1	2012-12-17	11:40	NA	FB	SLOW	1428.32	0	0	0	0
3931	WINTER	P.p	1	2012-12-17	11:42	NORESPONSE	FB	SLOW	357.09	0	4	4	8
3932	WINTER	P.p	2	2012-12-17	12:51	NA	FB	SLOW	NONE	0	0	0	0
3933	WINTER	P.p	2	2012-12-17	12:53	NA	FB	SLOW	NONE	0	0	0	0
3934	WINTER	P.p	2	2012-12-17	12:55	NORESPONSE	FB	SLOW	NA	0	1	1	2
3952	WINTER	P.p	1	2012-12-27	13:34	NORESPONSE	FB	SLOW	NA	0	1	1	2
3953	WINTER	P.p	1	2012-12-27	13:44	NA	HSB	FAST	NONE	0	0	0	0
3954	WINTER	P.p	2	2012-12-27	15:05	RESPONSE	FE	MEDIUM	NA	0	1	1	2
3956	WINTER	P.p	2	2012-12-27	15:15	NORESPONSE	FB	SLOW	182.313	0	1	1	2
3957	WINTER	P.p	2	2012-12-27	15:21	NA	NA	NA	NONE	0	0	0	0
3958	WINTER	P.p	2	2012-12-27	15:22	NA	NA	NA	NONE	0	0	0	0
3959	WINTER	P.p	2	2012-12-27	15:27	RESPONSE	FE	MEDIUM	123.487	1	1	2	4
3960	WINTER	P.p	2	2012-12-27	15:30	RESPONSE	FE	MEDIUM	111.29	0	1	1	2
3961	WINTER	P.p	2	2012-12-27	15:33	NORESPONSE	FE	MEDIUM	111.29	0	1	1	2
3962	WINTER	P.p	2	2012-12-27	15:48	NA	FB	SLOW	NONE	0	0	0	0
3963	WINTER	P.p	1	2012-12-28	13:35	RESPONSE	RV	SLOW	0-50	1	0	1	2
3964	WINTER	P.p	1	2012-12-28	13:43	NORESPONSE	RV	SLOW	0-50	1	0	1	2
3965	WINTER	P.p	1	2012-12-28	13:45	NORESPONSE	RV	SLOW	0-50	1	0	1	2
3966	WINTER	P.p	1	2012-12-28	13:46	RESPONSE	RV	SLOW	0-50	1	0	1	2
3967	WINTER	P.p	1	2012-12-28	13:47	NORESPONSE	RV	SLOW	0-50	1	1	2	4
3968	WINTER	P.p	1	2012-12-28	13:52	NORESPONSE	RV	SLOW	50-100	0	0	0	0
3969	WINTER	P.p	1	2012-12-28	13:55	NORESPONSE	RV	SLOW	100-200	0	1	1	2
3970	WINTER	P.p	2	2012-12-28	14:13	NORESPONSE	RV	SLOW	100-200	0	0	0	0
3971	WINTER	P.p	2	2012-12-28	14:16	NORESPONSE	RV	SLOW	200-400	0	0	0	0
3972	WINTER	P.p	2	2012-12-28	14:20	NORESPONSE	RV	SLOW	0-50	1	0	1	2
3973	WINTER	P.p	2	2012-12-28	14:23	NORESPONSE	RV	SLOW	200-400	0	0	0	0
3974	WINTER	P.p	3	2012-12-28	14:24	RESPONSE	RV	SLOW	50-100	0	0	0	0
3975	WINTER	P.p	3	2012-12-28	14:26	RESPONSE	RV	SLOW	0-50	1	0	1	2
3976	WINTER	P.p	3	2012-12-28	14:29	RESPONSE	RV	SLOW	0-50	1	0	1	2
3977	WINTER	P.p	3	2012-12-28	14:32	NORESPONSE	RV	SLOW	0-50	1	0	1	2
3978	WINTER	P.p	3	2012-12-28	14:35	RESPONSE	RV	SLOW	0-50	1	0	1	2
3979	WINTER	P.p	3	2012-12-28	14:38	RESPONSE	RV	SLOW	0-50	1	0	1	2
3980	WINTER	P.p	3	2012-12-28	14:40	RESPONSE	RV	SLOW	0-50	1	0	1	2
3981	WINTER	P.p	3	2012-12-28	14:45	NORESPONSE	RV	SLOW	200-400	0	0	0	0
3982	WINTER	P.p	3	2012-12-28	14:47	NORESPONSE	RV	SLOW	0-50	1	0	1	2
3983	WINTER	P.p	3	2012-12-28	14:51	NORESPONSE	RV	SLOW	50-100	0	0	0	0
3984	WINTER	P.p	3	2012-12-28	14:56	NORESPONSE	RV	SLOW	200-400	0	0	0	0
3985	WINTER	P.p	3	2012-12-28	14:58	RESPONSE	RV	SLOW	0-50	1	0	1	2
3986	WINTER	P.p	3	2012-12-28	14:59	RESPONSE	RV	SLOW	0-50	1	0	1	2
3987	WINTER	P.p	3	2012-12-28	15:04	RESPONSE	RV	SLOW	200-400	0	1	1	2
3994	WINTER	P.p	1	2013-01-02	14:07	NA	BCS	MEDIUM	866.15	0	0	0	0
3995	WINTER	P.p	1	2013-01-02	14:21	NA	NA	NA	NONE	0	0	0	0
3996	WINTER	P.p	1	2013-01-02	14:24	NA	NA	NA	NONE	0	0	0	0
3997	WINTER	P.p	1	2013-01-02	14:27	NA	NA	NA	NONE	0	0	0	0
3998	WINTER	P.p	1	2013-01-02	14:31	NA	SCS	MEDIUM	1236.23	0	0	0	0
3999	WINTER	P.p	1	2013-01-02	14:34	NA	SCS	MEDIUM	1546.24	0	0	0	0
4000	WINTER	P.p	1	2013-01-02	14:37	NA	SCS	MEDIUM	375.672	0	0	0	0
4001	WINTER	P.p	1	2013-01-02	14:43	NORESPONSE	SCS	MEDIUM	409.021	0	1	1	2
4002	WINTER	P.p	1	2013-01-02	14:46	NA	NA	NA	NONE	0	0	0	0
4003	WINTER	P.p	1	2013-01-02	14:49	NA	BCS	MEDIUM	NO EXACT DISTANCE FOUND	0	0	0	0
4004	WINTER	P.p	1	2013-01-02	14:52	NA	BCS	MEDIUM	NO EXACT DISTANCE FOUND	0	0	0	0
4005	WINTER	P.p	1	2013-01-02	14:57	NA	BCS	MEDIUM	NO EXACT DISTANCE FOUND	0	0	0	0
4006	WINTER	P.p	1	2013-01-02	15:00	NA	NA	NA	NONE	0	0	0	0
4007	WINTER	P.p	2	2013-01-02	15:06	NA	NA	NA	NONE	0	0	0	0
4008	WINTER	P.p	2	2013-01-02	15:09	NA	FV	MEDIUM	1775.98	0	0	0	0
4009	WINTER	P.p	2	2013-01-02	15:12	NA	FV	MEDIUM	1775.98	0	0	0	0
4011	WINTER	P.p	1	2013-01-10	11:13	NORESPONSE	SCS	MEDIUM	NO EXACT DISTANCE FOUND	0	1	1	2
4012	WINTER	P.p	1	2013-01-10	11:20	NORESPONSE	FV	MEDIUM	NO EXACT DISTANCE FOUND	0	1	1	2
4027	WINTER	P.p	1	2013-01-11	07:41	NA	HSB	FAST	426.41	0	0	0	0
4028	WINTER	P.p	1	2013-01-11	07:44	NA	HSB	FAST	1154.52	0	0	0	0
4029	WINTER	P.p	2	2013-01-11	07:47	RESPONSE	SCS	MEDIUM	80.11	1	0	1	2
4030	WINTER	P.p	2	2013-01-11	07:50	RESPONSE	HSB	FAST	88.78	2	0	2	4
4031	WINTER	P.p	3	2013-01-11	08:01	NA	NA	NA	NONE	0	0	0	0
4032	WINTER	P.p	3	2013-01-11	08:04	NA	NA	NA	NONE	0	0	0	0
4033	WINTER	P.p	3	2013-01-11	08:08	NA	SCS	MEDIUM	NONE	0	0	0	0
4034	WINTER	P.p	3	2013-01-11	08:16	RESPONSE	FE	MEDIUM	123.45	0	2	2	4
4035	WINTER	P.p	3	2013-01-11	08:20	NA	HSB	FAST	1236.56	0	0	0	0
4036	WINTER	P.p	3	2013-01-11	08:25	NA	NA	NA	NONE	0	0	0	0
4037	WINTER	P.p	3	2013-01-11	08:30	NA	NA	NA	NONE	0	0	0	0
4038	WINTER	P.p	3	2013-01-11	08:35	NA	FE	MEDIUM	415.17	0	0	0	0
4039	WINTER	P.p	3	2013-01-11	08:39	NA	NA	NA	NONE	0	0	0	0
4040	WINTER	P.p	3	2013-01-11	08:42	RESPONSE	SCS	MEDIUM	37.78	1	0	1	2
4041	WINTER	P.p	3	2013-01-11	08:45	NA	SCS	MEDIUM	616.01	0	0	0	0
4042	WINTER	P.p	3	2013-01-11	08:48	RESPONSE	SCS	MEDIUM	144.52	0	1	1	2
4043	WINTER	P.p	3	2013-01-11	08:57	NA	NA	NA	NONE	0	0	0	0
4044	WINTER	P.p	3	2013-01-11	09:00	NA	NA	NA	NONE	0	0	0	0
4045	WINTER	P.p	3	2013-01-11	09:03	RESPONSE	SCS	MEDIUM	127.54	0	2	2	4
4046	WINTER	P.p	3	2013-01-11	09:07	RESPONSE	FE	MEDIUM	230.28	0	1	1	2
4047	WINTER	P.p	3	2013-01-11	09:10	NA	FE	MEDIUM	1064.41	0	0	0	0
4048	WINTER	P.p	3	2013-01-11	09:13	NA	NA	NA	NONE	0	0	0	0
4049	WINTER	P.p	3	2013-01-11	09:16	NA	NA	NA	NONE	0	0	0	0
4050	WINTER	P.p	3	2013-01-11	09:19	NA	NA	NA	NONE	0	0	0	0
4051	WINTER	P.p	3	2013-01-11	09:22	NA	NA	NA	NONE	0	0	0	0
4052	WINTER	P.p	3	2013-01-11	09:36	NORESPONSE	BCS	MEDIUM	493.45	0	1	1	2
4053	WINTER	P.p	3	2013-01-11	09:39	NA	NA	NA	NONE	0	0	0	0
4054	WINTER	P.p	3	2013-01-11	09:45	RESPONSE	HSB	FAST	3	1	0	1	2
4055	WINTER	P.p	4	2013-01-11	10:19	NA	FE	MEDIUM	490.65	0	0	0	0
4056	WINTER	P.p	4	2013-01-11	10:22	NORESPONSE	BCS	MEDIUM	390.19	0	1	1	2
4057	WINTER	P.p	4	2013-01-11	10:25	NA	NA	NA	NONE	0	0	0	0
4058	WINTER	P.p	4	2013-01-11	10:28	NA	NA	NA	NONE	0	0	0	0
4059	WINTER	P.p	4	2013-01-11	10:31	NA	NA	NA	NONE	0	0	0	0
4060	WINTER	P.p	4	2013-01-11	10:37	NA	SCS	MEDIUM	756.26	0	0	0	0
4062	WINTER	P.p	4	2013-01-11	10:41	NA	NA	NA	NONE	0	0	0	0
4064	WINTER	P.p	4	2013-01-11	10:50	RESPONSE	FE	MEDIUM	93.22	1	1	2	4
4065	WINTER	P.p	4	2013-01-11	10:53	NA	SCS	MEDIUM	891.8	0	0	0	0
4066	WINTER	P.p	4	2013-01-11	10:59	NA	NA	NA	NONE	0	0	0	0
4067	WINTER	P.p	4	2013-01-11	11:09	NA	NA	NA	NONE	0	0	0	0
4061	WINTER	P.p	5	2013-01-11	10:40	NA	FE	MEDIUM	NO EXACT DISTANCE FOUND	0	0	0	0
4063	WINTER	P.p	5	2013-01-11	10:45	NA	SCS	MEDIUM	769.05	0	0	0	0
4068	WINTER	P.p	6	2013-01-11	11:13	NORESPONSE	BCS	MEDIUM	352.31	0	1	1	2
4069	WINTER	P.p	6	2013-01-11	11:19	NA	NA	NA	NONE	0	0	0	0
4070	WINTER	P.p	6	2013-01-11	11:23	NA	NA	NA	NONE	0	0	0	0
4071	WINTER	P.p	6	2013-01-11	11:26	NA	NA	NA	NONE	0	0	0	0
4072	WINTER	P.p	7	2013-01-11	11:36	NA	NA	NA	NONE	0	0	0	0
4073	WINTER	P.p	7	2013-01-11	11:39	NA	NA	NA	NONE	0	0	0	0
4074	WINTER	P.p	7	2013-01-11	11:42	NA	NA	NA	NONE	0	0	0	0
4075	WINTER	P.p	7	2013-01-11	11:45	NA	NA	NA	NONE	0	0	0	0
4076	WINTER	P.p	7	2013-01-11	11:48	RESPONSE	FE	MEDIUM	59.54	1	0	1	2
4077	WINTER	P.p	7	2013-01-11	11:51	NA	FE	MEDIUM	1386.1	0	0	0	0
4079	WINTER	P.p	7	2013-01-11	12:02	NA	FE	MEDIUM	984.13	0	0	0	0
4080	WINTER	P.p	7	2013-01-11	12:05	NA	FE	MEDIUM	1066.17	0	0	0	0
4078	WINTER	P.p	8	2013-01-11	11:54	NA	FE	MEDIUM	NO EXACT DISTANCE FOUND	0	0	0	0
4081	WINTER	P.p	9	2013-01-11	12:19	RESPONSE	HSB	FAST	12	1	0	1	2
4082	WINTER	P.p	9	2013-01-11	12:22	NA	SCS	MEDIUM	983.5	0	0	0	0
4083	WINTER	P.p	9	2013-01-11	12:25	RESPONSE	BCS	MEDIUM	151	0	1	1	2
4086	WINTER	P.p	9	2013-01-11	12:38	NA	NA	NA	NONE	0	0	0	0
4087	WINTER	P.p	9	2013-01-11	12:43	NA	BCS	MEDIUM	NO EXACT DISTANCE FOUND	0	0	0	0
4084	WINTER	P.p	10	2013-01-11	12:29	NA	SCS	MEDIUM	1888.68	0	0	0	0
4085	WINTER	P.p	10	2013-01-11	12:32	NORESPONSE	SCS	MEDIUM	441.21	0	1	1	2
4088	WINTER	P.p	1	2013-01-14	07:28	NORESPONSE	SCS	MEDIUM	375.65	0	1	1	2
4090	WINTER	P.p	1	2013-01-14	07:31	NA	HSB	FAST	1013.14	0	0	0	0
4092	WINTER	P.p	1	2013-01-14	07:34	NA	BCS	MEDIUM	827.12	0	0	0	0
4094	WINTER	P.p	1	2013-01-14	07:37	NORESPONSE	BCS	MEDIUM	388.76	0	0	0	0
4089	WINTER	P.p	2	2013-01-14	07:28	NA	SCS	MEDIUM	974.956	0	0	0	0
4091	WINTER	P.p	2	2013-01-14	07:31	NA	SCS	MEDIUM	984.362	0	0	0	0
4093	WINTER	P.p	2	2013-01-14	07:34	NA	BCS	MEDIUM	845.67	0	0	0	0
4095	WINTER	P.p	2	2013-01-14	07:37	NORESPONSE	BCS	MEDIUM	NO EXACT DISTANCE FOUND	0	0	0	0
4096	WINTER	P.p	2	2013-01-14	07:40	NA	BCS	MEDIUM	NO EXACT DISTANCE FOUND	0	0	0	0
4097	WINTER	P.p	2	2013-01-14	07:43	NA	SCS	MEDIUM	360.846	0	0	0	0
4098	WINTER	P.p	3	2013-01-14	07:57	NA	HSB	FAST	1558	0	0	0	0
4099	WINTER	P.p	3	2013-01-14	08:00	NA	SCS	MEDIUM	2188	0	0	0	0
4100	WINTER	P.p	3	2013-01-14	08:05	NA	FV	MEDIUM	NO EXACT DISTANCE FOUND	0	0	0	0
4101	WINTER	P.p	3	2013-01-14	08:08	NA	BCS	MEDIUM	1410	0	0	0	0
4102	WINTER	P.p	3	2013-01-14	08:11	NA	HSBNEU	SLOW	1891	0	0	0	0
4103	WINTER	P.p	3	2013-01-14	08:15	NA	NA	NA	NONE	0	0	0	0
4104	WINTER	P.p	3	2013-01-14	08:20	NA	FV	MEDIUM	566.615	0	0	0	0
4105	WINTER	P.p	4	2013-01-14	09:19	NA	NA	NA	NONE	0	0	0	0
4106	WINTER	P.p	4	2013-01-14	09:22	NA	SCS	MEDIUM	NO EXACT DISTANCE FOUND	0	0	0	0
4107	WINTER	P.p	4	2013-01-14	09:25	NA	SCS	MEDIUM	2152	0	0	0	0
4108	WINTER	P.p	4	2013-01-14	09:29	NA	HSB	FAST	1314.78	0	0	0	0
4109	WINTER	P.p	5	2013-01-14	09:34	NA	NA	NA	NONE	0	0	0	0
4110	WINTER	P.p	5	2013-01-14	09:37	NA	HSB	FAST	1767.47	0	0	0	0
4111	WINTER	P.p	5	2013-01-14	09:40	NA	HSB	FAST	1750.57	0	0	0	0
4112	WINTER	P.p	5	2013-01-14	09:43	NA	SCS	MEDIUM	2145	0	0	0	0
4113	WINTER	P.p	5	2013-01-14	09:44	NORESPONSE	HSB	FAST	142.58	2	1	3	6
4114	WINTER	P.p	6	2013-01-14	09:48	RESPONSE	SCS	MEDIUM	42.58	2	2	4	8
4115	WINTER	P.p	6	2013-01-14	09:52	NORESPONSE	HSB	FAST	53.26	1	1	2	4
4116	WINTER	P.p	7	2013-01-14	09:58	NORESPONSE	SCS	MEDIUM	NO EXACT DISTANCE FOUND	0	1	1	2
4118	WINTER	P.p	7	2013-01-14	10:06	NORESPONSE	SCS	MEDIUM	NO EXACT DISTANCE FOUND	0	1	1	2
4119	WINTER	P.p	7	2013-01-14	10:09	NA	SCS	MEDIUM	NO EXACT DISTANCE FOUND	0	0	0	0
4120	WINTER	P.p	7	2013-01-14	10:12	NA	SCS	MEDIUM	NO EXACT DISTANCE FOUND	0	0	0	0
4122	WINTER	P.p	7	2013-01-14	10:21	NA	SCS	MEDIUM	3057	0	0	0	0
4123	WINTER	P.p	7	2013-01-14	10:24	NA	SCS	MEDIUM	827.23	0	0	0	0
4125	WINTER	P.p	7	2013-01-14	10:27	NORESPONSE	SCS	MEDIUM	41.16	1	1	2	4
4132	WINTER	P.p	7	2013-01-14	10:52	NA	HSB	FAST	2619.51	0	0	0	0
4133	WINTER	P.p	7	2013-01-14	10:55	NA	NA	NA	NONE	0	0	0	0
4134	WINTER	P.p	7	2013-01-14	10:59	NA	SCS	MEDIUM	NO EXACT DISTANCE FOUND	0	0	0	0
4135	WINTER	P.p	7	2013-01-14	11:02	NA	SCS	MEDIUM	1676	0	0	0	0
4137	WINTER	P.p	7	2013-01-14	11:09	NA	NA	NA	NONE	0	0	0	0
4138	WINTER	P.p	7	2013-01-14	11:20	NA	NA	NA	NONE	0	0	0	0
4139	WINTER	P.p	7	2013-01-14	11:23	NA	NA	NA	NONE	0	0	0	0
4141	WINTER	P.p	7	2013-01-14	11:26	NA	NA	NA	NONE	0	0	0	0
4143	WINTER	P.p	7	2013-01-14	11:31	NA	NA	NA	NONE	0	0	0	0
4144	WINTER	P.p	7	2013-01-14	11:34	NA	NA	NA	NONE	0	0	0	0
4145	WINTER	P.p	7	2013-01-14	11:37	NA	NA	NA	NONE	0	0	0	0
4147	WINTER	P.p	7	2013-01-14	11:41	NA	NA	NA	NONE	0	0	0	0
4150	WINTER	P.p	7	2013-01-14	11:48	NA	HSB	FAST	NO EXACT DISTANCE FOUND	0	0	0	0
4152	WINTER	P.p	7	2013-01-14	11:53	NA	FB	SLOW	990.354	0	0	0	0
4153	WINTER	P.p	7	2013-01-14	11:56	NA	FB	SLOW	1120.73	0	0	0	0
4154	WINTER	P.p	7	2013-01-14	11:59	NA	NA	NA	NONE	0	0	0	0
4155	WINTER	P.p	7	2013-01-14	12:02	NORESPONSE	FV	MEDIUM	584.52	0	1	1	2
4156	WINTER	P.p	7	2013-01-14	12:09	NA	HSBNEU	SLOW	NO EXACT DISTANCE FOUND	0	0	0	0
4157	WINTER	P.p	7	2013-01-14	12:12	NA	FV	MEDIUM	832.43	0	0	0	0
4158	WINTER	P.p	7	2013-01-14	12:16	NORESPONSE	HSB	FAST	218.09	0	1	1	2
4121	WINTER	P.p	8	2013-01-14	10:20	NA	NA	NA	NONE	0	0	0	0
4124	WINTER	P.p	8	2013-01-14	10:24	NA	SCS	MEDIUM	427	0	0	0	0
4126	WINTER	P.p	8	2013-01-14	10:27	NORESPONSE	SCS	MEDIUM	365.78	0	3	3	6
4127	WINTER	P.p	8	2013-01-14	10:35	NA	SCS	MEDIUM	NO EXACT DISTANCE FOUND	0	0	0	0
4128	WINTER	P.p	8	2013-01-14	10:39	RESPONSE	SCS	MEDIUM	235	0	1	1	2
4129	WINTER	P.p	9	2013-01-14	10:44	NORESPONSE	HSB	FAST	438.76	0	1	1	2
4130	WINTER	P.p	9	2013-01-14	10:47	NA	HSB	FAST	2382.05	0	0	0	0
4131	WINTER	P.p	9	2013-01-14	10:50	NA	SCS	MEDIUM	2342	0	0	0	0
4136	WINTER	P.p	9	2013-01-14	11:04	NORESPONSE	SCS	MEDIUM	296.32	0	1	1	2
4140	WINTER	P.p	10	2013-01-14	11:24	NA	NA	NA	NONE	0	0	0	0
4142	WINTER	P.p	10	2013-01-14	11:27	NA	NA	NA	NONE	0	0	0	0
4146	WINTER	P.p	11	2013-01-14	11:39	NA	NA	NA	NONE	0	0	0	0
4148	WINTER	P.p	11	2013-01-14	11:42	NA	NA	NA	NONE	0	0	0	0
4149	WINTER	P.p	11	2013-01-14	11:45	NORESPONSE	FV	MEDIUM	479.228	0	1	1	2
4151	WINTER	P.p	11	2013-01-14	11:51	RESPONSE	FV	MEDIUM	128.62	0	2	2	4
4159	WINTER	P.p	12	2013-01-14	12:19	NA	HSB	FAST	990.354	0	0	0	0
4160	WINTER	P.p	12	2013-01-14	12:23	NA	FV	MEDIUM	772.483	0	0	0	0
4161	WINTER	P.p	12	2013-01-14	12:38	NA	NA	NA	NONE	0	0	0	0
4177	WINTER	P.p	1	2013-01-16	07:18	RESPONSE	SCS	MEDIUM	18	1	0	1	2
4178	WINTER	P.p	1	2013-01-16	07:22	NORESPONSE	FBNEU	SLOW	12	2	1	3	6
4179	WINTER	P.p	2	2013-01-16	10:49	NORESPONSE	FB	SLOW	145.23	0	12	12	24
4180	WINTER	P.p	2	2013-01-16	10:52	NORESPONSE	FB	SLOW	153.32	0	12	12	24
4181	WINTER	P.p	2	2013-01-16	10:55	RESPONSE	FB	SLOW	142.67	0	12	12	24
4182	WINTER	P.p	2	2013-01-16	10:58	RESPONSE	FV	MEDIUM	78	2	14	16	32
4183	WINTER	P.p	2	2013-01-16	13:02	NORESPONSE	FV	MEDIUM	89.12	1	1	2	4
4184	WINTER	P.p	1	2013-01-17	13:01	NA	NA	NA	NONE	0	0	0	0
4185	WINTER	P.p	1	2013-01-17	13:04	NA	NA	NA	NONE	0	0	0	0
4187	WINTER	P.p	1	2013-01-17	13:10	NA	SCS	MEDIUM	1315.1	0	0	0	0
4188	WINTER	P.p	1	2013-01-17	13:13	RESPONSE	SCS	MEDIUM	300.99	0	1	1	2
4189	WINTER	P.p	1	2013-01-17	13:16	NA	NA	NA	NONE	0	0	0	0
4190	WINTER	P.p	1	2013-01-17	13:20	NA	SCS	MEDIUM	5646.31	0	0	0	0
4191	WINTER	P.p	1	2013-01-17	13:23	NA	NA	NA	NONE	0	0	0	0
4192	WINTER	P.p	2	2013-01-17	13:23	NA	SCS	MEDIUM	2942.07	0	0	0	0
4194	WINTER	P.p	2	2013-01-17	13:27	NA	NA	NA	NONE	0	0	0	0
4193	WINTER	P.p	3	2013-01-17	13:24	NA	NA	NA	NONE	0	0	0	0
4195	WINTER	P.p	3	2013-01-17	13:27	NA	NA	NA	NONE	0	0	0	0
4196	WINTER	P.p	3	2013-01-17	13:30	NORESPONSE	SCS	MEDIUM	248.71	0	1	1	2
4198	WINTER	P.p	3	2013-01-17	13:34	NORESPONSE	SCS	MEDIUM	306.08	0	2	2	4
4197	WINTER	P.p	4	2013-01-17	13:34	NORESPONSE	SCS	MEDIUM	302.98	0	2	2	4
4200	WINTER	P.p	4	2013-01-17	13:39	NA	FE	MEDIUM	675.602	0	0	0	0
4199	WINTER	P.p	5	2013-01-17	13:38	NA	FE	MEDIUM	699.52	0	0	0	0
4201	WINTER	P.p	6	2013-01-17	13:43	NA	SCS	MEDIUM	565.95	0	0	0	0
4202	WINTER	P.p	6	2013-01-17	13:46	NA	SCS	MEDIUM	2976.03	0	0	0	0
4203	WINTER	P.p	7	2013-01-17	13:50	NA	NA	NA	NONE	0	0	0	0
4204	WINTER	P.p	8	2013-01-17	13:53	NA	SCS	MEDIUM	310.69	0	0	0	0
4205	WINTER	P.p	8	2013-01-17	13:56	NA	NA	NA	NONE	0	0	0	0
4208	WINTER	P.p	8	2013-01-17	14:02	NA	NA	NA	NONE	0	0	0	0
4209	WINTER	P.p	8	2013-01-17	14:06	NORESPONSE	SCS	MEDIUM	106.33	1	0	1	2
4206	WINTER	P.p	9	2013-01-17	13:59	NA	NA	NA	NONE	0	0	0	0
4207	WINTER	P.p	9	2013-01-17	14:02	NA	NA	NA	NONE	0	0	0	0
4210	WINTER	P.p	9	2013-01-17	14:09	RESPONSE	FE	MEDIUM	9	1	0	1	2
4211	WINTER	P.p	10	2013-01-17	14:19	NORESPONSE	SCS	MEDIUM	370.12	0	1	1	2
4212	WINTER	P.p	10	2013-01-17	14:20	NORESPONSE	SCS	MEDIUM	370.12	0	1	1	2
4213	WINTER	P.p	10	2013-01-17	14:23	NA	SCS	MEDIUM	NO EXACT DISTANCE FOUND	0	0	0	0
4214	WINTER	P.p	10	2013-01-17	14:26	NA	NA	NA	NONE	0	0	0	0
4215	WINTER	P.p	10	2013-01-17	14:29	NA	NA	NA	NONE	0	0	0	0
4217	WINTER	P.p	10	2013-01-17	14:34	NA	NA	NA	NONE	0	0	0	0
4216	WINTER	P.p	11	2013-01-17	14:31	NA	NA	NA	NONE	0	0	0	0
4218	WINTER	P.p	11	2013-01-17	14:36	NA	NA	NA	NONE	0	0	0	0
4219	WINTER	P.p	12	2013-01-17	14:36	NA	NA	NA	NONE	0	0	0	0
4221	WINTER	P.p	12	2013-01-17	14:43	NORESPONSE	SCS	MEDIUM	295.22	0	1	1	2
4220	WINTER	P.p	12	2013-01-17	14:49	NA	SCS	MEDIUM	1808.83	0	0	0	0
4222	WINTER	P.p	13	2013-01-17	14:46	NORESPONSE	SCS	MEDIUM	NO EXACT DISTANCE FOUND	1	1	2	4
4223	WINTER	P.p	13	2013-01-17	14:49	NA	SCS	MEDIUM	1808.83	0	0	0	0
4224	WINTER	P.p	13	2013-01-17	14:52	NA	SCS	MEDIUM	1909.07	0	0	0	0
4225	WINTER	P.p	13	2013-01-17	14:54	NA	SCS	MEDIUM	1909.07	0	0	0	0
4226	WINTER	P.p	13	2013-01-17	14:57	NA	SCS	MEDIUM	665.746	0	0	0	0
4227	WINTER	P.p	13	2013-01-17	15:00	RESPONSE	SCS	MEDIUM	426.67	0	1	1	2
4242	WINTER	P.p	13	2013-01-17	15:48	NA	NA	NA	NONE	0	0	0	0
4248	WINTER	P.p	13	2013-01-17	16:00	NA	NA	NA	NONE	0	0	0	0
4228	WINTER	P.p	14	2013-01-17	15:02	NA	SCS	MEDIUM	357.14	0	0	0	0
4229	WINTER	P.p	14	2013-01-17	15:06	NA	SCS	MEDIUM	2829.54	0	0	0	0
4230	WINTER	P.p	14	2013-01-17	15:08	RESPONSE	FE	MEDIUM	59.18	1	0	1	2
4231	WINTER	P.p	14	2013-01-17	15:13	NORESPONSE	BCS	MEDIUM	87.4	2	0	2	4
4232	WINTER	P.p	14	2013-01-17	15:19	NA	FE	MEDIUM	675.08	0	0	0	0
4233	WINTER	P.p	14	2013-01-17	15:27	NA	NA	NA	NONE	0	0	0	0
4235	WINTER	P.p	14	2013-01-17	15:33	NA	FE	MEDIUM	875.58	0	0	0	0
4237	WINTER	P.p	14	2013-01-17	15:38	NORESPONSE	BCS	MEDIUM	295.09	0	0	0	0
4239	WINTER	P.p	14	2013-01-17	15:42	NA	FE	MEDIUM	952.13	0	0	0	0
4234	WINTER	P.p	14	2013-01-17	15:50	NA	NA	NA	NONE	0	0	0	0
4236	WINTER	P.p	15	2013-01-17	15:34	NA	SCS	MEDIUM	437.91	0	0	0	0
4238	WINTER	P.p	15	2013-01-17	15:40	NA	BCS	MEDIUM	979.48	0	0	0	0
4240	WINTER	P.p	15	2013-01-17	15:45	NA	NA	NA	NONE	0	0	0	0
4241	WINTER	P.p	16	2013-01-17	15:46	NA	NA	NA	NONE	0	0	0	0
4243	WINTER	P.p	16	2013-01-17	15:49	RESPONSE	FE	MEDIUM	77.46	1	0	1	2
4245	WINTER	P.p	16	2013-01-17	15:52	NA	NA	NA	NONE	0	0	0	0
4247	WINTER	P.p	16	2013-01-17	15:57	NA	FE	MEDIUM	860.52	0	0	0	0
4244	WINTER	P.p	17	2013-01-17	15:51	NA	NA	NA	NONE	0	0	0	0
4246	WINTER	P.p	17	2013-01-17	15:54	RESPONSE	FE	MEDIUM	146.33	1	0	1	2
4249	WINTER	P.p	17	2013-01-17	16:01	NA	FV	MEDIUM	579.73	0	0	0	0
4250	WINTER	P.p	17	2013-01-17	16:02	NORESPONSE	FV	MEDIUM	579.73	0	1	1	2
4251	WINTER	P.p	18	2013-01-17	16:07	RESPONSE	FV	MEDIUM	55.4	2	0	2	4
4252	WINTER	P.p	18	2013-01-17	16:10	NA	FE	MEDIUM	1055.4	0	0	0	0
4253	WINTER	P.p	18	2013-01-17	16:13	RESPONSE	SCS	MEDIUM	174	0	1	1	2
4254	WINTER	P.p	18	2013-01-17	16:16	RESPONSE	SCS	MEDIUM	146.328	0	1	1	2
4255	WINTER	P.p	19	2013-01-17	16:17	NA	SCS	MEDIUM	5043.98	0	0	0	0
4256	WINTER	P.p	19	2013-01-17	16:20	NA	SCS	MEDIUM	2687.76	0	0	0	0
4257	WINTER	P.p	19	2013-01-17	16:23	NA	NA	NA	NONE	0	0	0	0
4260	WINTER	P.p	19	2013-01-17	16:29	NA	NA	NA	NONE	0	0	0	0
4261	WINTER	P.p	19	2013-01-17	16:31	NA	NA	NA	NONE	0	0	0	0
4264	WINTER	P.p	19	2013-01-17	16:37	RESPONSE	BCS	MEDIUM	44.5	2	0	2	4
4266	WINTER	P.p	19	2013-01-17	16:41	NA	HSB	FAST	1099.2	0	0	0	0
4258	WINTER	P.p	20	2013-01-17	16:26	NA	NA	NA	NONE	0	0	0	0
4259	WINTER	P.p	20	2013-01-17	16:28	NA	NA	NA	NONE	0	0	0	0
4262	WINTER	P.p	21	2013-01-17	16:32	NA	FV	MEDIUM	1012.39	0	0	0	0
4268	WINTER	P.p	21	2013-01-17	16:53	NA	NA	NA	NONE	0	0	0	0
4263	WINTER	P.p	22	2013-01-17	16:35	NA	SCS	MEDIUM	912.462	0	0	0	0
4265	WINTER	P.p	22	2013-01-17	16:39	NORESPONSE	SCS	MEDIUM	445.601	0	1	1	2
4267	WINTER	P.p	22	2013-01-17	16:53	NA	NA	NA	NONE	0	0	0	0
4269	WINTER	P.p	22	2013-01-17	17:00	RESPONSE	HSB	FAST	53	1	0	1	2
4270	WINTER	P.p	22	2013-01-17	17:04	NORESPONSE	SCS	MEDIUM	213.91	0	1	1	2
4308	WINTER	P.p	1	2013-01-21	09:28	RESPONSE	RV	SLOW	100-200	0	1	1	2
4309	WINTER	P.p	1	2013-01-21	09:51	NORESPONSE	RV	SLOW	100-200	0	1	1	2
4310	WINTER	P.p	1	2013-01-21	09:53	RESPONSE	SCS	MEDIUM	0-50	1	1	2	4
4311	WINTER	P.p	2	2013-01-21	09:56	NORESPONSE	SCS	MEDIUM	50-100	1	0	1	2
4312	WINTER	P.p	3	2013-01-21	10:31	NORESPONSE	RV	SLOW	50-100	1	0	1	2
4313	WINTER	P.p	4	2013-01-21	10:58	NORESPONSE	RV	SLOW	50-100	1	0	1	2
4314	WINTER	P.p	4	2013-01-21	11:02	RESPONSE	RV	SLOW	100-200	0	2	2	4
4315	WINTER	P.p	5	2013-01-21	11:27	NORESPONSE	RV	SLOW	100-200	0	1	1	2
4316	WINTER	P.p	6	2013-01-21	14:57	RESPONSE	RV	SLOW	50-100	2	0	2	4
4317	WINTER	P.p	6	2013-01-21	15:00	NORESPONSE	RV	SLOW	50-100	2	0	2	4
4318	WINTER	P.p	6	2013-01-21	15:03	NORESPONSE	RV	SLOW	0-50	1	0	1	2
4332	WINTER	P.p	1	2013-01-24	07:53	RESPONSE	FB	SLOW	2	1	1	2	4
4333	WINTER	P.p	1	2013-01-24	07:56	NORESPONSE	HSB	FAST	24	1	1	2	4
4334	WINTER	P.p	1	2013-01-24	08:01	RESPONSE	FB	SLOW	5	2	1	3	6
4335	WINTER	P.p	1	2013-01-24	08:12	NA	FB	SLOW	1204	0	0	0	0
4336	WINTER	P.p	1	2013-01-24	08:15	RESPONSE	HSB	FAST	70.9349	1	0	1	2
4337	WINTER	P.p	1	2013-01-24	08:18	RESPONSE	HSB	FAST	31.928	1	0	1	2
4338	WINTER	P.p	1	2013-01-24	08:23	RESPONSE	FB	SLOW	122.345	2	1	3	6
4339	WINTER	P.p	2	2013-01-24	08:36	NA	FB	SLOW	754.381	0	0	0	0
4340	WINTER	P.p	2	2013-01-24	08:46	RESPONSE	HSB	FAST	261.88	1	0	1	2
4341	WINTER	P.p	2	2013-01-24	08:50	RESPONSE	HSB	FAST	77.0214	1	0	1	2
4342	WINTER	P.p	2	2013-01-24	08:57	RESPONSE	HSB	FAST	31.6812	3	0	3	6
4343	WINTER	P.p	2	2013-01-24	09:04	NORESPONSE	FB	SLOW	43.73	1	3	4	8
4344	WINTER	P.p	2	2013-01-24	09:07	NA	FB	SLOW	513.679	0	0	0	0
4345	WINTER	P.p	3	2013-01-24	09:35	NORESPONSE	FB	SLOW	187.578	1	6	7	14
4346	WINTER	P.p	3	2013-01-24	09:38	NORESPONSE	FB	SLOW	91.4293	1	6	7	14
4347	WINTER	P.p	3	2013-01-24	09:42	NA	NA	NA	NONE	0	0	0	0
4348	WINTER	P.p	3	2013-01-24	09:45	NA	NA	NA	NONE	0	0	0	0
4349	WINTER	P.p	3	2013-01-24	09:48	NORESPONSE	SCS	MEDIUM	274.534	0	1	1	2
4350	WINTER	P.p	3	2013-01-24	09:51	NA	SCS	MEDIUM	373.43	0	0	0	0
4351	WINTER	P.p	3	2013-01-24	09:57	NA	NA	NA	NONE	0	0	0	0
4352	WINTER	P.p	3	2013-01-24	10:00	RESPONSE	SCS	MEDIUM	149.34	1	0	1	2
4353	WINTER	P.p	3	2013-01-24	10:03	RESPONSE	FE	MEDIUM	46.97	1	6	7	14
4354	WINTER	P.p	3	2013-01-24	10:06	NORESPONSE	FB	SLOW	34	1	6	7	14
4360	WINTER	P.p	4	2013-01-24	10:26	NORESPONSE	FBNEU	SLOW	53	1	7	8	16
4361	WINTER	P.p	4	2013-01-24	10:29	NORESPONSE	FB	SLOW	16.8409	3	6	9	18
4362	WINTER	P.p	5	2013-01-24	10:34	NORESPONSE	FBNEU	SLOW	87.8214	3	4	7	14
4363	WINTER	P.p	5	2013-01-24	10:39	NORESPONSE	FBNEU	SLOW	58	5	2	7	14
4364	WINTER	P.p	5	2013-01-24	10:43	NORESPONSE	FBNEU	SLOW	40.2267	4	1	5	10
4365	WINTER	P.p	5	2013-01-24	10:59	NA	SCS	MEDIUM	NO EXACT DISTANCE FOUND	0	0	0	0
4366	WINTER	P.p	6	2013-01-24	11:00	NORESPONSE	SCS	MEDIUM	200.563	0	1	1	2
4368	WINTER	P.p	6	2013-01-24	11:03	NA	FBNEU	SLOW	NO EXACT DISTANCE FOUND	0	0	0	0
4369	WINTER	P.p	6	2013-01-24	11:07	NA	BCS	MEDIUM	101.963	0	0	0	0
4371	WINTER	P.p	6	2013-01-24	11:11	NA	FE	MEDIUM	714.89	0	0	0	0
4367	WINTER	P.p	7	2013-01-24	11:02	NORESPONSE	FBNEU	SLOW	NO EXACT DISTANCE FOUND	0	5	5	10
4370	WINTER	P.p	7	2013-01-24	11:10	NORESPONSE	HSB	FAST	276.528	1	1	2	4
4376	WINTER	P.p	7	2013-01-24	11:24	RESPONSE	HSB	FAST	12	1	0	1	2
4379	WINTER	P.p	7	2013-01-24	11:29	RESPONSE	HSB	FAST	218.726	1	0	1	2
4372	WINTER	P.p	8	2013-01-24	11:12	RESPONSE	FE	MEDIUM	45	1	1	2	4
4373	WINTER	P.p	8	2013-01-24	11:15	NORESPONSE	FE	MEDIUM	171.948	1	0	1	2
4374	WINTER	P.p	8	2013-01-24	11:18	NA	FE	MEDIUM	464.677	0	0	0	0
4375	WINTER	P.p	8	2013-01-24	11:21	NORESPONSE	HSB	FAST	189.938	1	0	1	2
4378	WINTER	P.p	8	2013-01-24	11:28	RESPONSE	HSB	FAST	51.34	1	0	1	2
4380	WINTER	P.p	9	2013-01-24	11:30	NA	SCS	MEDIUM	20009	0	0	0	0
4381	WINTER	P.p	10	2013-01-24	11:42	NA	FE	MEDIUM	NO EXACT DISTANCE FOUND	0	0	0	0
4382	WINTER	P.p	11	2013-01-24	12:10	NORESPONSE	FBNEU	SLOW	NO EXACT DISTANCE FOUND	2	0	2	4
4383	WINTER	P.p	12	2013-01-24	12:53	NORESPONSE	FBNEU	SLOW	NO EXACT DISTANCE FOUND	0	1	1	2
4358	WINTER	P.p	3A	2013-01-24	10:17	NORESPONSE	FB	SLOW	80.5195	1	8	9	18
4359	WINTER	P.p	3A	2013-01-24	10:20	NORESPONSE	FB	SLOW	280.519	0	10	10	20
4356	WINTER	P.p	3B	2013-01-24	10:09	NORESPONSE	FB	SLOW	NO EXACT DISTANCE FOUND	6	0	6	12
4357	WINTER	P.p	3B	2013-01-24	10:12	NORESPONSE	FB	SLOW	149.514	1	7	8	16
4384	WINTER	P.p	1	2013-01-29	07:09	NA	FVNEU	SLOW	NO EXACT DISTANCE FOUND	0	0	0	0
4385	WINTER	P.p	2	2013-01-29	07:35	NA	FV	MEDIUM	NO EXACT DISTANCE FOUND	0	0	0	0
4386	WINTER	P.p	2	2013-01-29	07:38	NA	NA	NA	NONE	0	0	0	0
4387	WINTER	P.p	2	2013-01-29	07:41	NA	FV	MEDIUM	1421.89	0	0	0	0
4388	WINTER	P.p	3	2013-01-29	07:43	NA	FV	MEDIUM	1208.53	0	0	0	0
4389	WINTER	P.p	3	2013-01-29	07:47	NA	NA	NA	NONE	0	0	0	0
4390	WINTER	P.p	3	2013-01-29	07:50	NA	NA	NA	NONE	0	0	0	0
4391	WINTER	P.p	4	2013-01-29	08:48	NA	BCS	MEDIUM	NO EXACT DISTANCE FOUND	0	0	0	0
4393	WINTER	P.p	4	2013-01-29	08:56	NA	NA	NA	NONE	0	0	0	0
4394	WINTER	P.p	4	2013-01-29	09:03	NA	NA	NA	NONE	0	0	0	0
4395	WINTER	P.p	4	2013-01-29	09:07	NORESPONSE	SCS	MEDIUM	NO EXACT DISTANCE FOUND	1	2	3	6
4392	WINTER	P.p	5	2013-01-29	08:55	NA	BCS	MEDIUM	2073.33	0	0	0	0
4403	WINTER	P.p	5	2013-01-29	09:36	NA	BCS	MEDIUM	NO EXACT DISTANCE FOUND	0	0	0	0
4404	WINTER	P.p	5	2013-01-29	09:39	NA	BCS	MEDIUM	NO EXACT DISTANCE FOUND	0	0	0	0
4405	WINTER	P.p	5	2013-01-29	09:42	NA	BCS	MEDIUM	NO EXACT DISTANCE FOUND	0	0	0	0
4406	WINTER	P.p	5	2013-01-29	09:47	NA	NA	NA	NONE	0	0	0	0
4407	WINTER	P.p	6	2013-01-29	09:58	NA	NA	NA	NONE	0	0	0	0
4408	WINTER	P.p	7	2013-01-29	11:38	RESPONSE	HSB	FAST	307.007	0	1	1	2
4409	WINTER	P.p	7	2013-01-29	11:51	NORESPONSE	HSB	FAST	85	3	0	3	6
4410	WINTER	P.p	8	2013-01-29	11:55	NA	SCS	MEDIUM	786	0	0	0	0
4411	WINTER	P.p	8	2013-01-29	11:58	NA	HSB	FAST	2833	0	1	1	2
4396	WINTER	P.p	4A	2013-01-29	09:10	NA	SCS	MEDIUM	NO EXACT DISTANCE FOUND	0	0	0	0
4399	WINTER	P.p	4A	2013-01-29	09:15	NA	NA	NA	NONE	0	1	1	2
4402	WINTER	P.p	4A	2013-01-29	09:20	NORESPONSE	SCS	MEDIUM	43	2	0	2	4
4397	WINTER	P.p	4B	2013-01-29	09:12	NA	FV	MEDIUM	862.298	0	0	0	0
4400	WINTER	P.p	4B	2013-01-29	09:16	NA	NA	NA	NONE	0	1	1	2
4398	WINTER	P.p	4C	2013-01-29	09:14	NA	NA	NA	NONE	0	1	1	2
4401	WINTER	P.p	4C	2013-01-29	09:20	NORESPONSE	SCS	MEDIUM	243	0	1	1	2
4485	WINTER	P.p	1	2013-02-13	10:56	NA	NA	NA	NONE	0	0	0	0
4486	WINTER	P.p	1	2013-02-13	10:59	NORESPONSE	RV	SLOW	200-400	0	2	2	4
4487	WINTER	P.p	1	2013-02-13	11:01	NORESPONSE	RV	SLOW	200-400	0	2	2	4
4488	WINTER	P.p	1	2013-02-13	11:03	NORESPONSE	RV	SLOW	200-400	0	2	2	4
4489	WINTER	P.p	2	2013-02-13	12:52	NORESPONSE	RV	SLOW	100-200	0	1	1	2
4490	WINTER	P.p	2	2013-02-13	12:55	NORESPONSE	RV	SLOW	50-100	1	0	1	2
4491	WINTER	P.p	3	2013-02-13	12:59	NA	HSB	FAST	400-800	0	0	0	0
4492	WINTER	P.p	4	2013-02-13	13:00	RESPONSE	HSB	FAST	0-50	1	0	1	2
4493	WINTER	P.p	5	2013-02-13	16:00	NORESPONSE	FE	MEDIUM	50-100	1	1	2	4
4522	WINTER	P.p	1	2013-02-14	13:09	NORESPONSE	HSB	FAST	789.198	0	1	1	2
4523	WINTER	P.p	2	2013-02-14	16:21	NA	NA	NA	NONE	0	0	0	0
4580	WINTER	P.p	1	2013-02-19	07:06	NORESPONSE	FB	SLOW	183	0	1	1	2
4581	WINTER	P.p	2	2013-02-19	07:17	NORESPONSE	HSB	FAST	363.43	0	1	1	2
4582	WINTER	P.p	3	2013-02-19	07:31	NORESPONSE	SCS	MEDIUM	510.758	0	1	1	2
4583	WINTER	P.p	3	2013-02-19	07:34	NORESPONSE	BCS	MEDIUM	509.7	0	1	1	2
4584	WINTER	P.p	4	2013-02-19	08:02	NORESPONSE	SCS	MEDIUM	223	0	2	2	4
4585	WINTER	P.p	4	2013-02-19	08:05	NORESPONSE	FV	MEDIUM	723.04	0	1	1	2
4586	WINTER	P.p	4	2013-02-19	08:06	NORESPONSE	BCS	MEDIUM	123.04	1	1	2	4
4587	WINTER	P.p	4	2013-02-19	08:11	NORESPONSE	FE	MEDIUM	453	0	1	1	2
4588	WINTER	P.p	4	2013-02-19	08:14	NA	FE	MEDIUM	447.79	0	0	0	0
4589	WINTER	P.p	4	2013-02-19	08:18	NA	NA	NA	NONE	0	0	0	0
4590	WINTER	P.p	5	2013-02-19	08:26	NORESPONSE	HSB	FAST	309.644	0	1	1	2
4593	WINTER	P.p	5	2013-02-19	08:34	NORESPONSE	BCS	MEDIUM	506.09	0	1	1	2
4597	WINTER	P.p	5	2013-02-19	08:41	NORESPONSE	SCS	MEDIUM	224.6	0	1	1	2
4598	WINTER	P.p	5	2013-02-19	08:44	NORESPONSE	SCS	MEDIUM	375.85	0	1	1	2
4599	WINTER	P.p	5	2013-02-19	08:47	NORESPONSE	SCS	MEDIUM	127.01	0	1	1	2
4600	WINTER	P.p	5	2013-02-19	08:50	NORESPONSE	SCS	MEDIUM	52.44	0	0	0	0
4591	WINTER	P.p	6	2013-02-19	08:29	NA	BCS	MEDIUM	578.99	0	0	0	0
4592	WINTER	P.p	6	2013-02-19	08:32	NORESPONSE	HSB	FAST	378.99	0	1	1	2
4596	WINTER	P.p	6	2013-02-19	08:39	NORESPONSE	BCS	MEDIUM	239.79	0	1	1	2
4594	WINTER	P.p	7	2013-02-19	08:35	NORESPONSE	BCS	MEDIUM	78.2	0	0	0	0
4595	WINTER	P.p	8	2013-02-19	08:36	NORESPONSE	HSB	FAST	89.64	1	0	1	2
4602	WINTER	P.p	8	2013-02-19	08:54	NORESPONSE	SCS	MEDIUM	226.47	0	0	0	0
4603	WINTER	P.p	9	2013-02-19	08:56	NORESPONSE	SCS	MEDIUM	148.54	0	0	0	0
4604	WINTER	P.p	9	2013-02-19	08:59	NORESPONSE	SCS	MEDIUM	87.25	0	0	0	0
4605	WINTER	P.p	9	2013-02-19	09:02	NORESPONSE	SCS	MEDIUM	154.61	1	0	1	2
4606	WINTER	P.p	10	2013-02-19	09:05	NA	SCS	MEDIUM	593.55	0	0	0	0
4607	WINTER	P.p	10	2013-02-19	09:08	NA	SCS	MEDIUM	628.45	0	0	0	0
4608	WINTER	P.p	10	2013-02-19	09:11	NORESPONSE	SCS	MEDIUM	381.51	1	1	2	4
4609	WINTER	P.p	11	2013-02-19	09:15	NORESPONSE	SCS	MEDIUM	173.68	1	1	2	4
4610	WINTER	P.p	12	2013-02-19	09:26	NORESPONSE	HSB	FAST	340.94	1	1	2	4
4611	WINTER	P.p	12	2013-02-19	09:29	NA	SCS	MEDIUM	2907.75	0	0	0	0
4612	WINTER	P.p	12	2013-02-19	09:33	NA	SCS	MEDIUM	714.77	0	0	0	0
4614	WINTER	P.p	12	2013-02-19	09:36	NA	NA	NA	NONE	0	0	0	0
4615	WINTER	P.p	12	2013-02-19	09:39	NA	NA	NA	NONE	0	0	0	0
4613	WINTER	P.p	13	2013-02-19	09:35	NA	SCS	MEDIUM	956.57	0	0	0	0
4616	WINTER	P.p	13	2013-02-19	09:46	NA	SCS	MEDIUM	676.39	0	0	0	0
4617	WINTER	P.p	14	2013-02-19	09:49	NA	BCS	MEDIUM	2771.58	0	0	0	0
4618	WINTER	P.p	14	2013-02-19	09:52	NA	FB	SLOW	758.68	0	0	0	0
4620	WINTER	P.p	14	2013-02-19	09:55	NORESPONSE	HSB	FAST	309.53	0	1	1	2
4619	WINTER	P.p	15	2013-02-19	09:54	NORESPONSE	BCS	MEDIUM	50.25	0	0	0	0
4621	WINTER	P.p	16	2013-02-19	10:03	NA	SCS	MEDIUM	1244.82	0	0	0	0
4622	WINTER	P.p	16	2013-02-19	10:11	NA	FE	MEDIUM	NONE	0	0	0	0
4623	WINTER	P.p	16	2013-02-19	10:17	NA	FE	MEDIUM	1445.67	0	0	0	0
4624	WINTER	P.p	17	2013-02-19	10:21	RESPONSE	HSB	FAST	246.36	0	1	1	2
4625	WINTER	P.p	17	2013-02-19	10:24	NORESPONSE	SCS	MEDIUM	436.08	0	1	1	2
4626	WINTER	P.p	17	2013-02-19	10:27	RESPONSE	SCS	MEDIUM	96.8	0	1	1	2
4627	WINTER	P.p	17	2013-02-19	10:35	RESPONSE	BCS	MEDIUM	47.8	1	2	3	6
4628	WINTER	P.p	17	2013-02-19	10:41	NA	HSB	FAST	2781.57	0	0	0	0
4629	WINTER	P.p	17	2013-02-19	10:44	NA	FV	MEDIUM	971.85	0	0	0	0
4630	WINTER	P.p	18	2013-02-19	11:04	NA	NA	NA	NONE	0	0	0	0
4631	WINTER	P.p	18	2013-02-19	11:13	NA	NA	NA	NONE	0	0	0	0
4634	WINTER	P.p	18	2013-02-19	11:22	NA	FB	SLOW	912.05	0	0	0	0
4636	WINTER	P.p	18	2013-02-19	11:25	NA	FB	SLOW	912.05	0	0	0	0
4639	WINTER	P.p	18	2013-02-19	11:44	NA	NA	NA	NONE	0	0	0	0
4632	WINTER	P.p	19	2013-02-19	11:16	NA	FB	SLOW	588.85	0	0	0	0
4633	WINTER	P.p	19	2013-02-19	11:16	NORESPONSE	FB	SLOW	54.44	0	1	1	2
4635	WINTER	P.p	19	2013-02-19	11:24	NA	FB	SLOW	840.72	0	0	0	0
4637	WINTER	P.p	19	2013-02-19	11:27	NA	NA	NA	NONE	0	0	0	0
4638	WINTER	P.p	19	2013-02-19	11:44	NA	NA	NA	NONE	0	0	0	0
4640	WINTER	P.p	19	2013-02-19	11:50	NORESPONSE	FB	SLOW	48.46	1	0	1	2
4641	WINTER	P.p	19	2013-02-19	11:55	NORESPONSE	FB	SLOW	100.74	0	0	0	0
4642	WINTER	P.p	19	2013-02-19	11:58	NORESPONSE	FB	SLOW	355.24	0	1	1	2
4643	WINTER	P.p	20	2013-02-19	12:18	NA	FE	MEDIUM	1007.72	0	0	0	0
4644	WINTER	P.p	20	2013-02-19	12:25	NORESPONSE	FE	MEDIUM	188.32	0	1	1	2
4645	WINTER	P.p	21	2013-02-19	12:35	NA	FE	MEDIUM	634.72	0	0	0	0
4647	WINTER	P.p	21	2013-02-19	12:39	NORESPONSE	FE	MEDIUM	120.49	0	1	1	2
4646	WINTER	P.p	22	2013-02-19	12:38	NA	NA	NA	NONE	0	0	0	0
4649	WINTER	P.p	22	2013-02-19	12:41	NA	FE	MEDIUM	947.69	0	0	0	0
4648	WINTER	P.p	23	2013-02-19	12:40	NA	FE	MEDIUM	947.69	0	0	0	0
4650	WINTER	P.p	23	2013-02-19	12:43	NORESPONSE	FE	MEDIUM	150.73	0	1	1	2
4651	WINTER	P.p	24	2013-02-19	12:45	NORESPONSE	FB	SLOW	168.83	0	0	0	0
4652	WINTER	P.p	25	2013-02-19	12:49	NORESPONSE	FB	SLOW	539.7	0	1	1	2
4653	WINTER	P.p	25	2013-02-19	12:53	NA	NA	NA	NONE	0	0	0	0
4655	WINTER	P.p	25	2013-02-19	12:59	NA	NA	NA	NONE	0	0	0	0
4654	WINTER	P.p	26	2013-02-19	12:56	NA	NA	NA	NONE	0	0	0	0
4601	WINTER	P.p	5A	2013-02-19	08:50	RESPONSE	SCS	MEDIUM	NO EXACT DISTANCE FOUND	0	1	1	2
4672	WINTER	P.p	1	2013-02-20	11:56	NA	FE	MEDIUM	1698.2	0	0	0	0
4673	WINTER	P.p	1	2013-02-20	12:08	NA	FE	MEDIUM	803.15	0	0	0	0
4674	WINTER	P.p	1	2013-02-20	12:12	RESPONSE	SCS	MEDIUM	130.94	0	1	1	2
4675	WINTER	P.p	1	2013-02-20	12:16	NA	SCS	MEDIUM	920.29	0	0	0	0
4676	WINTER	P.p	2	2013-02-20	13:02	NA	HSB	FAST	2205.83	0	0	0	0
4677	WINTER	P.p	3	2013-02-20	14:27	NA	NA	NA	NONE	0	0	0	0
4678	WINTER	P.p	3	2013-02-20	14:30	NA	NA	NA	NONE	0	0	0	0
4679	WINTER	P.p	3	2013-02-20	14:33	NA	NA	NA	NONE	0	0	0	0
4682	WINTER	P.p	3	2013-02-20	14:36	NA	NA	NA	NONE	0	0	0	0
4684	WINTER	P.p	3	2013-02-20	14:39	NA	NA	NA	NONE	0	0	0	0
4686	WINTER	P.p	3	2013-02-20	14:42	NA	NA	NA	NONE	0	0	0	0
4687	WINTER	P.p	3	2013-02-20	14:45	NA	NA	NA	NONE	0	0	0	0
4689	WINTER	P.p	3	2013-02-20	14:48	NA	FE	MEDIUM	845.491	0	0	0	0
4690	WINTER	P.p	3	2013-02-20	14:51	NA	SCS	MEDIUM	2124.15	0	0	0	0
4691	WINTER	P.p	3	2013-02-20	14:54	NA	FE	MEDIUM	1297.74	0	0	0	0
4692	WINTER	P.p	3	2013-02-20	14:57	NA	SCS	MEDIUM	1189	0	0	0	0
4693	WINTER	P.p	3	2013-02-20	15:01	NA	SCS	MEDIUM	901.325	0	0	0	0
4694	WINTER	P.p	3	2013-02-20	15:03	NA	FE	MEDIUM	1700.14	0	0	0	0
4695	WINTER	P.p	3	2013-02-20	15:06	NA	FE	MEDIUM	840.79	0	0	0	0
4696	WINTER	P.p	3	2013-02-20	15:09	NORESPONSE	SCS	MEDIUM	332.646	0	1	1	2
4697	WINTER	P.p	3	2013-02-20	15:12	NORESPONSE	SCS	MEDIUM	108.55	1	1	2	4
4698	WINTER	P.p	3	2013-02-20	15:15	NA	SCS	MEDIUM	1047.49	0	0	0	0
4699	WINTER	P.p	3	2013-02-20	15:18	NA	SCS	MEDIUM	1011.21	0	0	0	0
4700	WINTER	P.p	3	2013-02-20	15:21	NA	HSB	FAST	2448.56	0	0	0	0
4701	WINTER	P.p	3	2013-02-20	15:24	NA	FE	MEDIUM	631.672	0	0	0	0
4702	WINTER	P.p	3	2013-02-20	15:27	NA	FE	MEDIUM	749.05	0	0	0	0
4704	WINTER	P.p	3	2013-02-20	15:30	NA	NA	NA	NONE	0	0	0	0
4705	WINTER	P.p	3	2013-02-20	15:35	NA	SCS	MEDIUM	1308.43	0	0	0	0
4680	WINTER	P.p	4	2013-02-20	14:33	NA	NA	NA	NONE	0	0	0	0
4681	WINTER	P.p	4	2013-02-20	14:36	NA	NA	NA	NONE	0	0	0	0
4683	WINTER	P.p	4	2013-02-20	14:39	NA	NA	NA	NONE	0	0	0	0
4685	WINTER	P.p	4	2013-02-20	14:42	NA	NA	NA	NONE	0	0	0	0
4688	WINTER	P.p	4	2013-02-20	14:45	NA	NA	NA	NONE	0	0	0	0
4706	WINTER	P.p	4	2013-02-20	15:36	NA	FE	MEDIUM	1300.45	0	0	0	0
4707	WINTER	P.p	4	2013-02-20	15:40	NA	FE	MEDIUM	1191.5	0	0	0	0
4709	WINTER	P.p	4	2013-02-20	15:45	NORESPONSE	SCS	MEDIUM	50.57	1	1	2	4
4711	WINTER	P.p	4	2013-02-20	15:46	NORESPONSE	SCS	MEDIUM	404.08	0	1	1	2
4708	WINTER	P.p	5	2013-02-20	15:43	NORESPONSE	SCS	MEDIUM	379.04	0	1	1	2
4710	WINTER	P.p	5	2013-02-20	15:46	NORESPONSE	SCS	MEDIUM	432.997	0	1	1	2
4712	WINTER	P.p	5	2013-02-20	15:51	NA	SCS	MEDIUM	NO EXACT DISTANCE FOUND	0	0	0	0
4713	WINTER	P.p	5	2013-02-20	15:54	NORESPONSE	FE	MEDIUM	382.23	0	1	1	2
4714	WINTER	P.p	5	2013-02-20	15:57	RESPONSE	FE	MEDIUM	193.25	0	1	1	2
4715	WINTER	P.p	5	2013-02-20	16:00	NORESPONSE	FENEU	SLOW	252.39	0	1	1	2
4703	WINTER	P.p	3A	2013-02-20	15:30	NA	NA	NA	NONE	0	0	0	0
4716	WINTER	P.p	1	2013-02-21	11:34	NA	NA	NA	NONE	0	0	0	0
4717	WINTER	P.p	2	2013-02-21	11:40	NORESPONSE	RV	SLOW	200-400	0	1	1	2
4719	WINTER	P.p	2	2013-02-21	11:43	NORESPONSE	RV	SLOW	200-400	0	1	1	2
4718	WINTER	P.p	3	2013-02-21	11:43	NORESPONSE	RV	SLOW	200-400	0	1	1	2
4720	WINTER	P.p	3	2013-02-21	12:29	NORESPONSE	RV	SLOW	200-400	0	1	1	2
4721	WINTER	P.p	3	2013-02-21	12:32	RESPONSE	RV	SLOW	0-50	1	1	2	4
4722	WINTER	P.p	4	2013-02-21	12:33	RESPONSE	RV	SLOW	0-50	0	0	0	0
4723	WINTER	P.p	5	2013-02-21	12:42	RESPONSE	HSB	FAST	0-50	2	0	2	4
4724	WINTER	P.p	6	2013-02-21	12:44	NORESPONSE	RV	SLOW	50-100	1	0	1	2
4725	WINTER	P.p	7	2013-02-21	12:59	NORESPONSE	RV	SLOW	100-200	0	2	2	4
4726	WINTER	P.p	8	2013-02-21	12:59	NORESPONSE	RV	SLOW	100-200	0	2	2	4
4727	WINTER	P.p	8	2013-02-21	13:15	NA	RV	SLOW	400-800	0	0	0	0
4728	WINTER	P.p	9	2013-02-21	13:26	RESPONSE	RV	SLOW	50-100	1	1	2	4
4729	WINTER	P.p	10	2013-02-21	14:17	RESPONSE	HSB	FAST	50-100	0	1	1	2
4730	WINTER	P.p	11	2013-02-21	14:20	RESPONSE	RV	SLOW	50-100	1	1	2	4
4731	WINTER	P.p	11	2013-02-21	14:25	RESPONSE	FE	MEDIUM	0-50	1	1	2	4
4784	WINTER	P.p	1	2013-02-28	08:22	RESPONSE	SCS	MEDIUM	124.61	2	0	2	4
4788	WINTER	P.p	1	2013-02-28	13:34	NORESPONSE	FBNEU	SLOW	NO EXACT DISTANCE FOUND	0	1	1	2
4789	WINTER	P.p	1	2013-02-28	13:39	NORESPONSE	FBNEU	SLOW	NO EXACT DISTANCE FOUND	0	2	2	4
4785	WINTER	P.p	2	2013-02-28	11:29	NA	SCS	MEDIUM	752.19	0	0	0	0
4790	WINTER	P.p	2	2013-02-28	13:54	NA	BCS	MEDIUM	757.206	0	0	0	0
4786	WINTER	P.p	3	2013-02-28	11:32	NA	HSB	FAST	NO EXACT DISTANCE FOUND	0	0	0	0
4791	WINTER	P.p	3	2013-02-28	13:55	NA	HSB	FAST	673.86	0	0	0	0
4792	WINTER	P.p	4	2013-02-28	15:10	RESPONSE	BCS	MEDIUM	192.63	0	1	1	2
4793	WINTER	P.p	4	2013-02-28	15:14	NORESPONSE	SCS	MEDIUM	404.97	0	1	1	2
4794	WINTER	P.p	4	2013-02-28	15:18	NORESPONSE	FVNEU	SLOW	514.15	0	1	1	2
4795	WINTER	P.p	4	2013-02-28	15:21	RESPONSE	SCS	MEDIUM	58.9496	1	1	2	4
4796	WINTER	P.p	4	2013-02-28	15:24	NA	FVNEU	SLOW	689.8	0	0	0	0
4797	WINTER	P.p	4	2013-02-28	15:27	NA	FVNEU	SLOW	529.43	0	0	0	0
4798	WINTER	P.p	4	2013-02-28	15:32	RESPONSE	BCS	MEDIUM	105.88	0	3	3	6
4799	WINTER	P.p	4	2013-02-28	15:35	NORESPONSE	HSB	FAST	64.64	1	0	1	2
4800	WINTER	P.p	4	2013-02-28	15:39	RESPONSE	SCS	MEDIUM	92.14	0	1	1	2
4801	WINTER	P.p	5	2013-02-28	16:05	NA	NA	NA	NONE	0	0	0	0
4802	WINTER	P.p	5	2013-02-28	16:08	NORESPONSE	SCS	MEDIUM	54.34	1	0	1	2
4803	WINTER	P.p	5	2013-02-28	16:11	NA	FVNEU	SLOW	543.653	0	0	0	0
5043	SPRING	P.p	1	2013-03-14	06:05	NA	NA	NA	NONE	0	0	0	0
5044	SPRING	P.p	1	2013-03-14	06:08	NA	NA	NA	NONE	0	0	0	0
5045	SPRING	P.p	1	2013-03-14	06:11	NORESPONSE	FV	MEDIUM	371.63	0	1	1	2
5110	SPRING	P.p	1	2013-03-14	13:00	RESPONSE	FB	SLOW	46	1	0	1	2
5046	SPRING	P.p	2	2013-03-14	08:13	NA	NA	NA	NONE	0	0	0	0
5048	SPRING	P.p	2	2013-03-14	08:18	NORESPONSE	SCS	MEDIUM	110.03	1	1	2	4
5049	SPRING	P.p	2	2013-03-14	08:22	NORESPONSE	HSB	FAST	483.75	0	1	1	2
5050	SPRING	P.p	2	2013-03-14	08:25	NA	SCS	MEDIUM	451.08	0	0	0	0
5047	SPRING	P.p	3	2013-03-14	08:15	NORESPONSE	FV	MEDIUM	78.58	1	0	1	2
5051	SPRING	P.p	3	2013-03-14	08:28	RESPONSE	HSB	FAST	431.58	1	0	1	2
5053	SPRING	P.p	3	2013-03-14	08:34	NORESPONSE	SCS	MEDIUM	202.09	0	2	2	4
5054	SPRING	P.p	3	2013-03-14	08:37	NORESPONSE	SCS	MEDIUM	404.76	0	1	1	2
5055	SPRING	P.p	3	2013-03-14	08:43	NORESPONSE	SCS	MEDIUM	211.35	0	1	1	2
5057	SPRING	P.p	3	2013-03-14	08:58	NA	NA	NA	NONE	0	0	0	0
5052	SPRING	P.p	4	2013-03-14	08:30	NORESPONSE	SCS	MEDIUM	293.19	0	1	1	2
5056	SPRING	P.p	5	2013-03-14	08:57	NA	NA	NA	NONE	0	0	0	0
5060	SPRING	P.p	5	2013-03-14	09:03	NORESPONSE	HSB	FAST	133.98	0	1	1	2
5058	SPRING	P.p	6	2013-03-14	08:59	NA	NA	NA	NONE	0	0	0	0
5059	SPRING	P.p	6	2013-03-14	09:02	NORESPONSE	HSB	FAST	149.85	1	0	1	2
5062	SPRING	P.p	7	2013-03-14	09:30	NA	NA	NA	NONE	0	0	0	0
5063	SPRING	P.p	7	2013-03-14	09:33	NA	NA	NA	NONE	0	0	0	0
5065	SPRING	P.p	7	2013-03-14	09:36	NA	NA	NA	NONE	0	0	0	0
5064	SPRING	P.p	8	2013-03-14	09:34	NA	NA	NA	NONE	0	0	0	0
5066	SPRING	P.p	9	2013-03-14	09:54	NA	NA	NA	NONE	0	0	0	0
5067	SPRING	P.p	10	2013-03-14	10:00	NA	NA	NA	NONE	0	0	0	0
5070	SPRING	P.p	10	2013-03-14	10:08	NA	NA	NA	NONE	0	0	0	0
5072	SPRING	P.p	10	2013-03-14	10:24	NA	NA	NA	NONE	0	0	0	0
5074	SPRING	P.p	10	2013-03-14	10:30	NA	NA	NA	NONE	0	0	0	0
5068	SPRING	P.p	11	2013-03-14	10:02	NA	NA	NA	NONE	0	0	0	0
5069	SPRING	P.p	11	2013-03-14	10:05	NA	NA	NA	NONE	0	0	0	0
5071	SPRING	P.p	11	2013-03-14	10:20	NA	NA	NA	NONE	0	0	0	0
5073	SPRING	P.p	11	2013-03-14	10:24	NA	NA	NA	NONE	0	0	0	0
5075	SPRING	P.p	11	2013-03-14	10:30	NA	NA	NA	NONE	0	0	0	0
5076	SPRING	P.p	12	2013-03-14	10:33	NA	NA	NA	NONE	0	0	0	0
5077	SPRING	P.p	13	2013-03-14	10:34	NA	NA	NA	NONE	0	0	0	0
5078	SPRING	P.p	14	2013-03-14	10:34	NA	NA	NA	NONE	0	0	0	0
5079	SPRING	P.p	15	2013-03-14	11:50	RESPONSE	SCS	MEDIUM	71.65	2	0	2	4
5080	SPRING	P.p	16	2013-03-14	11:55	NORESPONSE	SCS	MEDIUM	214.9	0	2	2	4
5081	SPRING	P.p	16	2013-03-14	11:58	NORESPONSE	FE	MEDIUM	253.66	0	1	1	2
5082	SPRING	P.p	17	2013-03-14	12:10	RESPONSE	HSB	FAST	74.88	1	0	1	2
5083	SPRING	P.p	17	2013-03-14	12:13	NA	HSB	FAST	449.97	0	0	0	0
5084	SPRING	P.p	18	2013-03-14	12:52	NA	FB	SLOW	1038.08	0	0	0	0
5085	SPRING	P.p	18	2013-03-14	12:54	NA	FB	SLOW	1038.08	0	0	0	0
5088	SPRING	P.p	18	2013-03-14	12:57	NA	NA	NA	NONE	0	0	0	0
5086	SPRING	P.p	19	2013-03-14	12:54	NA	FE	MEDIUM	1038.08	0	0	0	0
5087	SPRING	P.p	19	2013-03-14	12:57	NA	NA	NA	NONE	0	0	0	0
5061	SPRING	P.p	UNDR	2013-03-14	09:07	NORESPONSE	SCS	MEDIUM	383.52	0	1	1	2
883-552-	SPRING	P.p	1	2013-03-20	12:14	NORESPONSE	FBNEU	SLOW	35.21	1	0	1	2
5125	SPRING	P.p	1	2013-03-20	12:18	NORESPONSE	FBNEU	SLOW	74.04	1	0	1	2
5126	SPRING	P.p	1	2013-03-20	12:21	NORESPONSE	FBNEU	SLOW	59.17	1	0	1	2
5127	SPRING	P.p	1	2013-03-20	12:27	NORESPONSE	FBNEU	SLOW	133.16	0	1	1	2
5128	SPRING	P.p	1	2013-03-20	12:31	NA	NA	NA	NONE	0	0	0	0
5129	SPRING	P.p	1	2013-03-20	12:35	NA	NA	NA	NONE	0	0	0	0
5130	SPRING	P.p	2	2013-03-20	13:03	NA	NA	NA	NONE	0	0	0	0
5131	SPRING	P.p	2	2013-03-20	13:06	RESPONSE	HSB	FAST	62.15	1	0	1	2
5132	SPRING	P.p	2	2013-03-20	13:12	NA	NA	NA	NONE	0	0	0	0
5133	SPRING	P.p	2	2013-03-20	13:21	NA	NA	NA	574.905	0	0	0	0
5134	SPRING	P.p	2	2013-03-20	13:24	NA	NA	NA	NONE	0	0	0	0
5135	SPRING	P.p	2	2013-03-20	13:28	NORESPONSE	SCS	MEDIUM	51.88	1	0	1	2
5136	SPRING	P.p	2	2013-03-20	13:31	RESPONSE	HSB	FAST	71.38	1	0	1	2
5137	SPRING	P.p	3	2013-03-20	15:38	NORESPONSE	FENEU	SLOW	200.04	0	1	1	2
5138	SPRING	P.p	3	2013-03-20	15:41	NORESPONSE	FENEU	SLOW	154.92	0	1	1	2
5139	SPRING	P.p	4	2013-03-20	16:05	NORESPONSE	FBNEU	SLOW	54.9	1	1	2	4
5140	SPRING	P.p	4	2013-03-20	16:08	NORESPONSE	FBNEU	SLOW	107.74	1	1	2	4
5141	SPRING	P.p	4	2013-03-20	16:11	NORESPONSE	FBNEU	SLOW	94.99	1	1	2	4
5142	SPRING	P.p	4	2013-03-20	16:14	NA	NA	NA	722.969	0	0	0	0
5212	SPRING	P.p	1	2013-03-21	06:06	NA	NA	NA	NONE	0	0	0	0
5213	SPRING	P.p	1	2013-03-21	06:09	NA	NA	NA	NONE	0	0	0	0
5214	SPRING	P.p	1	2013-03-21	06:13	NA	NA	NA	NONE	0	0	0	0
5215	SPRING	P.p	1	2013-03-21	06:16	NA	NA	NA	NONE	0	0	0	0
5216	SPRING	P.p	1	2013-03-21	06:19	NA	NA	NA	NONE	0	0	0	0
5217	SPRING	P.p	1	2013-03-21	06:24	NORESPONSE	SCS	MEDIUM	NO EXACT DISTANCE FOUND	0	1	1	2
5218	SPRING	P.p	1	2013-03-21	06:34	NA	NA	NA	NONE	0	0	0	0
5221	SPRING	P.p	1	2013-03-21	06:48	NORESPONSE	HSB	FAST	189.28	0	4	4	8
5222	SPRING	P.p	1	2013-03-21	06:51	RESPONSE	HSB	FAST	56.97	4	2	6	12
5225	SPRING	P.p	1	2013-03-21	07:05	NORESPONSE	FV	MEDIUM	104.04	2	0	2	4
5226	SPRING	P.p	1	2013-03-21	07:08	NA	NA	NA	NONE	0	0	0	0
5228	SPRING	P.p	1	2013-03-21	07:13	NORESPONSE	BCS	MEDIUM	275.63	0	1	1	2
5229	SPRING	P.p	1	2013-03-21	07:16	NORESPONSE	SCS	MEDIUM	357.44	0	1	1	2
5231	SPRING	P.p	1	2013-03-21	07:24	NA	NA	NA	1062.97	0	0	0	0
5232	SPRING	P.p	1	2013-03-21	07:27	RESPONSE	FV	MEDIUM	69.6	1	0	1	2
5233	SPRING	P.p	1	2013-03-21	07:30	NORESPONSE	FV	MEDIUM	240.47	0	1	1	2
5219	SPRING	P.p	2	2013-03-21	06:41	NA	NA	NA	NONE	0	0	0	0
5220	SPRING	P.p	2	2013-03-21	06:46	NORESPONSE	SCS	MEDIUM	330.16	0	1	1	2
5223	SPRING	P.p	2	2013-03-21	06:54	RESPONSE	HSB	FAST	50.33	3	2	5	10
5224	SPRING	P.p	2	2013-03-21	07:03	RESPONSE	SCS	MEDIUM	74.75	1	0	1	2
5227	SPRING	P.p	2	2013-03-21	07:10	NA	NA	NA	1339.11	0	0	0	0
5230	SPRING	P.p	3	2013-03-21	07:23	NORESPONSE	FV	MEDIUM	90.42	1	0	1	2
5234	SPRING	P.p	4	2013-03-21	08:02	RESPONSE	HSB	FAST	44.08	1	1	2	4
5235	SPRING	P.p	5	2013-03-21	08:45	RESPONSE	SCS	MEDIUM	NO EXACT DISTANCE FOUND	1	0	1	2
5236	SPRING	P.p	6	2013-03-21	08:50	NA	NA	NA	NONE	0	0	0	0
5237	SPRING	P.p	7	2013-03-21	08:58	NA	NA	NA	NONE	0	0	0	0
5238	SPRING	P.p	7	2013-03-21	09:02	NA	NA	NA	583.9	0	0	0	0
5239	SPRING	P.p	8	2013-03-21	09:37	NORESPONSE	HSB	FAST	35	1	0	1	2
5240	SPRING	P.p	9	2013-03-21	09:44	NA	NA	NA	NONE	0	0	0	0
5241	SPRING	P.p	9	2013-03-21	09:47	NA	NA	NA	NONE	0	0	0	0
5242	SPRING	P.p	9	2013-03-21	09:55	NA	NA	NA	NONE	0	0	0	0
5243	SPRING	P.p	10	2013-03-21	10:12	NA	NA	NA	NONE	0	0	0	0
5244	SPRING	P.p	11	2013-03-21	10:28	NORESPONSE	HSB	FAST	92.45	0	0	0	0
5245	SPRING	P.p	11	2013-03-21	10:34	NA	NA	NA	NONE	0	0	0	0
5246	SPRING	P.p	12	2013-03-21	10:37	NA	NA	NA	3214.38	0	0	0	0
5247	SPRING	P.p	12	2013-03-21	10:40	NA	NA	NA	3567.07	0	0	0	0
5248	SPRING	P.p	13	2013-03-21	10:42	NA	NA	NA	3567.07	0	0	0	0
5249	SPRING	P.p	14	2013-03-21	10:44	NA	NA	NA	955.063	0	0	0	0
5250	SPRING	P.p	15	2013-03-21	11:24	NA	NA	NA	NONE	0	0	0	0
5251	SPRING	P.p	16	2013-03-21	11:33	NA	NA	NA	NONE	0	0	0	0
5252	SPRING	P.p	16	2013-03-21	11:37	NA	NA	NA	NONE	0	0	0	0
5403	SPRING	P.p	1	2013-03-26	06:08	NORESPONSE	FBNEU	SLOW	NO EXACT DISTANCE FOUND	1	0	1	2
5405	SPRING	P.p	2	2013-03-26	06:17	NA	NA	NA	NONE	0	0	0	0
5415	SPRING	P.p	1	2013-03-27	11:54	NA	NA	NA	NONE	0	0	0	0
5416	SPRING	P.p	1	2013-03-27	12:13	NORESPONSE	SCS	MEDIUM	NO EXACT DISTANCE FOUND	1	1	2	4
5420	SPRING	P.p	1	2013-03-27	12:27	NORESPONSE	FB	SLOW	NO EXACT DISTANCE FOUND	1	0	1	2
5422	SPRING	P.p	1	2013-03-27	12:41	NA	FE	MEDIUM	1145.3	0	0	0	0
5417	SPRING	P.p	2	2013-03-27	12:19	NA	NA	NA	NONE	0	0	0	0
5418	SPRING	P.p	2	2013-03-27	12:22	NORESPONSE	SCS	MEDIUM	NO EXACT DISTANCE FOUND	1	0	1	2
5421	SPRING	P.p	2	2013-03-27	12:37	NA	FE	MEDIUM	1115.6	0	0	0	0
5419	SPRING	P.p	3	2013-03-27	12:23	NORESPONSE	FB	SLOW	NO EXACT DISTANCE FOUND	1	1	2	4
5423	SPRING	P.p	4	2013-03-27	13:09	NORESPONSE	SCS	MEDIUM	56.34	1	0	1	2
5425	SPRING	P.p	4	2013-03-27	13:16	NA	NA	NA	NONE	0	0	0	0
5424	SPRING	P.p	5	2013-03-27	13:15	NA	NA	NA	NONE	0	0	0	0
5426	SPRING	P.p	6	2013-03-27	13:35	NORESPONSE	SCS	MEDIUM	33.31	1	0	1	2
5427	SPRING	P.p	7	2013-03-27	13:36	NORESPONSE	SCS	MEDIUM	376.755	0	1	1	2
5430	SPRING	P.p	8	2013-03-27	13:48	NORESPONSE	SCS	MEDIUM	36.21	1	0	1	2
5431	SPRING	P.p	9	2013-03-27	13:54	NA	NA	NA	NONE	0	0	0	0
5432	SPRING	P.p	9	2013-03-27	14:00	NORESPONSE	HSB	FAST	333.488	0	1	1	2
5433	SPRING	P.p	9	2013-03-27	14:03	NA	HSB	FAST	411.799	0	0	0	0
5434	SPRING	P.p	10	2013-03-27	14:48	NA	SCS	MEDIUM	1128.59	0	0	0	0
5435	SPRING	P.p	10	2013-03-27	14:55	RESPONSE	HSB	FAST	63.78	1	0	1	2
5436	SPRING	P.p	11	2013-03-27	15:05	NA	FE	MEDIUM	1028.46	0	0	0	0
5437	SPRING	P.p	12	2013-03-27	15:12	RESPONSE	FE	MEDIUM	88.9299	1	0	1	2
5438	SPRING	P.p	12	2013-03-27	15:15	NA	FE	MEDIUM	601.55	0	1	1	2
5439	SPRING	P.p	12	2013-03-27	15:18	NA	FE	MEDIUM	909.609	0	0	0	0
5440	SPRING	P.p	13	2013-03-27	15:23	NORESPONSE	SCS	MEDIUM	47.69	2	0	2	4
5441	SPRING	P.p	13	2013-03-27	15:26	NA	HSB	FAST	635.24	0	1	1	2
5442	SPRING	P.p	13	2013-03-27	15:29	RESPONSE	HSB	FAST	27.25	1	0	1	2
5443	SPRING	P.p	13	2013-03-27	15:31	NA	HSB	FAST	1263.95	0	0	0	0
5444	SPRING	P.p	13	2013-03-27	15:34	NA	HSB	FAST	1073.21	0	0	0	0
5445	SPRING	P.p	14	2013-03-27	15:39	NA	NA	NA	NONE	0	0	0	0
5446	SPRING	P.p	15	2013-03-27	15:47	NA	NA	NA	NONE	0	0	0	0
5447	SPRING	P.p	16	2013-03-27	15:50	NA	NA	NA	NONE	0	0	0	0
5448	SPRING	P.p	17	2013-03-27	15:56	NA	NA	NA	NONE	0	0	0	0
5449	SPRING	P.p	17	2013-03-27	16:05	NA	SCS	MEDIUM	433.747	0	0	0	0
5450	SPRING	P.p	17	2013-03-27	16:10	NA	FE	MEDIUM	1389.95	0	0	0	0
5451	SPRING	P.p	18	2013-03-27	16:11	NA	HSB	FAST	1091.38	0	0	0	0
5452	SPRING	P.p	19	2013-03-27	16:33	NA	NA	NA	NONE	0	0	0	0
5453	SPRING	P.p	20	2013-03-27	16:44	NORESPONSE	HSB	FAST	409.73	0	1	1	2
5455	SPRING	P.p	20	2013-03-27	16:47	NORESPONSE	HSB	FAST	673.393	0	1	1	2
5456	SPRING	P.p	20	2013-03-27	16:49	NA	NA	NA	NONE	0	0	0	0
5454	SPRING	P.p	21	2013-03-27	16:46	NA	HSB	FAST	651.034	0	0	0	0
5457	SPRING	P.p	21	2013-03-27	16:50	NA	HSB	FAST	491.097	0	0	0	0
5458	SPRING	P.p	22	2013-03-27	16:54	NA	HSB	FAST	NONE	0	0	0	0
5459	SPRING	P.p	23	2013-03-27	17:48	NA	NA	NA	NONE	0	0	0	0
5460	SPRING	P.p	23	2013-03-27	17:51	NORESPONSE	SCS	MEDIUM	181.29	0	1	1	2
5461	SPRING	P.p	23	2013-03-27	17:54	NA	NA	NA	NONE	0	0	0	0
5462	SPRING	P.p	24	2013-03-27	17:57	NA	NA	NA	NONE	0	0	0	0
5463	SPRING	P.p	24	2013-03-27	18:03	NA	HSB	FAST	1632.39	0	0	0	0
5464	SPRING	P.p	24	2013-03-27	18:09	NORESPONSE	FE	MEDIUM	395.24	0	1	1	2
5428	SPRING	P.p	7A	2013-03-27	13:39	NORESPONSE	SCS	MEDIUM	145.87	0	2	2	4
5429	SPRING	P.p	7A	2013-03-27	13:39	NORESPONSE	FE	MEDIUM	161.82	0	2	2	4
5515	SPRING	P.p	1	2013-04-02	06:37	NORESPONSE	SCS	MEDIUM	NO EXACT DISTANCE FOUND	0	2	2	4
5516	SPRING	P.p	2	2013-04-02	07:01	RESPONSE	HSB	FAST	57.23	1	0	1	2
5517	SPRING	P.p	3	2013-04-02	07:05	NORESPONSE	BCS	MEDIUM	34.26	1	1	2	4
5518	SPRING	P.p	3	2013-04-02	07:13	NA	NA	NA	NONE	0	0	0	0
5519	SPRING	P.p	3	2013-04-02	07:16	NA	NA	NA	NONE	0	0	0	0
5520	SPRING	P.p	4	2013-04-02	11:58	NA	BCS	MEDIUM	NO EXACT DISTANCE FOUND	0	0	0	0
5521	SPRING	P.p	4	2013-04-02	12:25	NA	NA	NA	NONE	0	0	0	0
5522	SPRING	P.p	4	2013-04-02	12:33	NORESPONSE	SCS	MEDIUM	375.5	0	1	1	2
5523	SPRING	P.p	4	2013-04-02	12:36	NORESPONSE	SCS	MEDIUM	395.35	0	1	1	2
5524	SPRING	P.p	5	2013-04-02	12:40	NA	SCS	MEDIUM	1284.48	0	0	0	0
5679	SPRING	P.p	1	2013-04-15	13:00	RESPONSE	FB	SLOW	127.127	1	0	1	2
5680	SPRING	P.p	2	2013-04-15	13:00	RESPONSE	SCS	MEDIUM	159.369	0	2	2	4
5682	SPRING	P.p	2	2013-04-15	13:07	NA	FB	SLOW	612.161	0	0	0	0
5683	SPRING	P.p	2	2013-04-15	13:13	NA	NA	NA	NONE	0	0	0	0
5684	SPRING	P.p	3	2013-04-15	14:46	NA	NA	NA	NONE	0	0	0	0
5685	SPRING	P.p	4	2013-04-15	17:17	NA	NA	NA	NONE	0	0	0	0
5699	SPRING	P.p	1	2013-04-19	10:02	RESPONSE	RV	SLOW	50-100	2	1	3	6
5700	SPRING	P.p	1	2013-04-19	10:10	NORESPONSE	RV	SLOW	200-400	0	3	3	6
5701	SPRING	P.p	2	2013-04-19	10:23	NORESPONSE	RV	SLOW	100-200	0	1	1	2
5702	SPRING	P.p	3	2013-04-19	10:27	NORESPONSE	FE	MEDIUM	0-50	1	0	1	2
5703	SPRING	P.p	3	2013-04-19	10:30	NORESPONSE	RV	SLOW	100-200	0	1	1	2
5704	SPRING	P.p	4	2013-04-19	12:06	NORESPONSE	RV	SLOW	50-100	1	0	1	2
5705	SPRING	P.p	5	2013-04-19	12:28	NORESPONSE	RV	SLOW	50-100	1	0	1	2
5937	SPRING	P.p	1	2013-05-07	14:51	RESPONSE	SCS	MEDIUM	42.82	1	1	2	4
5938	SPRING	P.p	1	2013-05-07	14:54	NORESPONSE	SCS	MEDIUM	67.57	1	1	2	4
5940	SPRING	P.p	1	2013-05-07	14:57	NA	FB	SLOW	770.9	0	0	0	0
5941	SPRING	P.p	1A	2013-05-07	15:00	NORESPONSE	FV	MEDIUM	57.84	1	0	1	2
5942	SPRING	P.p	1B	2013-05-07	15:00	NORESPONSE	FV	MEDIUM	113.89	1	0	1	2
6281	SPRING	P.p	1	2013-05-16	15:41	NA	NA	NA	NONE	0	0	0	0
6342	SPRING	P.p	1	2013-05-17	07:41	NORESPONSE	SCS	MEDIUM	NO EXACT DISTANCE FOUND	1	2	3	6
6345	SPRING	P.p	1	2013-05-17	07:41	NORESPONSE	SCS	MEDIUM	NO EXACT DISTANCE FOUND	1	2	3	6
6343	SPRING	P.p	1	2013-05-17	07:46	NORESPONSE	SCS	MEDIUM	NO EXACT DISTANCE FOUND	0	3	3	6
6346	SPRING	P.p	1	2013-05-17	07:46	NORESPONSE	SCS	MEDIUM	NO EXACT DISTANCE FOUND	0	3	3	6
6344	SPRING	P.p	1	2013-05-17	08:00	NORESPONSE	FV	MEDIUM	NO EXACT DISTANCE FOUND	1	0	1	2
6347	SPRING	P.p	1	2013-05-17	08:00	NORESPONSE	FV	MEDIUM	NO EXACT DISTANCE FOUND	1	0	1	2
6458	SPRING	P.p	1	2013-05-18	06:38	NORESPONSE	FE	MEDIUM	NO EXACT DISTANCE FOUND	0	0	0	0
6459	SPRING	P.p	1	2013-05-18	06:41	RESPONSE	HSB	FAST	51.96	1	2	3	6
6460	SPRING	P.p	1	2013-05-18	06:45	NORESPONSE	SCS	MEDIUM	137.2	1	2	3	6
6461	SPRING	P.p	1	2013-05-18	06:48	NORESPONSE	HSB	FAST	75.11	5	1	6	12
6462	SPRING	P.p	1	2013-05-18	06:51	NORESPONSE	SCS	MEDIUM	328.33	4	8	12	24
6463	SPRING	P.p	1	2013-05-18	07:00	NORESPONSE	FE	MEDIUM	393.83	1	14	15	30
6464	SPRING	P.p	1	2013-05-18	07:10	NORESPONSE	HSB	FAST	116.02	9	5	14	28
6465	SPRING	P.p	1	2013-05-18	07:15	NORESPONSE	FBNEU	SLOW	131.01	0	21	21	42
6466	SPRING	P.p	1	2013-05-18	07:19	RESPONSE	SCS	MEDIUM	108.68	2	26	28	56
6467	SPRING	P.p	1	2013-05-23	11:48	RESPONSE	RV	SLOW	50-100	1	0	1	2
6468	SPRING	P.p	1	2013-05-23	11:51	NORESPONSE	RV	SLOW	0-50	1	0	1	2
6469	SPRING	P.p	1	2013-05-23	11:55	NORESPONSE	RV	SLOW	200-400	0	1	1	2
6470	SPRING	P.p	2	2013-05-23	11:55	NORESPONSE	RV	SLOW	200-400	0	1	1	2
6471	SPRING	P.p	3	2013-05-23	12:43	RESPONSE	RV	SLOW	100-200	1	0	1	2
6627	SUMMER	P.p	1	2013-06-05	14:41	NA	FE	MEDIUM	3652	0	0	0	0
6628	SUMMER	P.p	2	2013-06-05	15:15	NORESPONSE	SCS	MEDIUM	322.23	0	1	1	2
6629	SUMMER	P.p	3	2013-06-05	15:22	NA	SCS	MEDIUM	2163.06	0	0	0	0
6630	SUMMER	P.p	3	2013-06-05	15:25	NA	SCS	MEDIUM	1688.82	0	0	0	0
6687	SUMMER	P.p	1	2013-06-07	06:09	NA	NA	NA	NONE	0	0	0	0
6688	SUMMER	P.p	1	2013-06-07	06:12	NORESPONSE	SCS	MEDIUM	NO EXACT DISTANCE FOUND	0	1	1	2
6689	SUMMER	P.p	1	2013-06-07	06:15	RESPONSE	SCS	MEDIUM	NO EXACT DISTANCE FOUND	1	0	1	2
6690	SUMMER	P.p	1	2013-06-07	06:18	NORESPONSE	FBNEU	SLOW	NO EXACT DISTANCE FOUND	0	1	1	2
7159	SUMMER	P.p	1	2013-06-22	12:04	NORESPONSE	RV	SLOW	50-100	1	0	1	2
7160	SUMMER	P.p	2	2013-06-22	13:25	NORESPONSE	RV	SLOW	0-50	1	0	1	2
7347	SUMMER	P.p	1	2013-07-04	09:43	NORESPONSE	FB	SLOW	382.67	0	2	2	4
7351	SUMMER	P.p	2	2013-07-04	10:04	NORESPONSE	HSB	FAST	127.3	1	1	2	4
7352	SUMMER	P.p	2	2013-07-04	10:08	NORESPONSE	FBNEU	SLOW	287.9	0	1	1	2
7353	SUMMER	P.p	3	2013-07-04	10:36	NORESPONSE	FBNEU	SLOW	NO EXACT DISTANCE FOUND	0	1	1	2
7354	SUMMER	P.p	4	2013-07-04	10:40	NA	NA	NA	NONE	0	0	0	0
7356	SUMMER	P.p	4	2013-07-04	10:53	NORESPONSE	FV	MEDIUM	330.26	0	1	1	2
7357	SUMMER	P.p	5	2013-07-04	10:54	NORESPONSE	FV	MEDIUM	182.23	0	3	3	6
7358	SUMMER	P.p	6	2013-07-04	11:11	NORESPONSE	SCS	MEDIUM	89.85	0	1	1	2
7359	SUMMER	P.p	6	2013-07-04	11:40	NA	NA	NA	NONE	0	0	0	0
7348	SUMMER	P.p	1A	2013-07-04	09:47	NA	FV	MEDIUM	602.874	0	0	0	0
7349	SUMMER	P.p	1A	2013-07-04	09:55	NORESPONSE	BCS	MEDIUM	98.36	1	2	3	6
7350	SUMMER	P.p	1A	2013-07-04	09:58	NORESPONSE	FBNEU	SLOW	345.78	0	1	1	2
7355	SUMMER	P.p	4A	2013-07-04	10:52	RESPONSE	FV	MEDIUM	187.74	0	1	1	2
7480	SUMMER	P.p	1	2013-07-16	14:49	NORESPONSE	FE	MEDIUM	NO EXACT DISTANCE FOUND	1	1	2	4
7481	SUMMER	P.p	1	2013-07-16	14:53	RESPONSE	BCS	MEDIUM	NO EXACT DISTANCE FOUND	0	1	1	2
7482	SUMMER	P.p	1	2013-07-16	14:56	RESPONSE	FE	MEDIUM	NO EXACT DISTANCE FOUND	1	0	1	2
7483	SUMMER	P.p	1	2013-07-16	14:59	NORESPONSE	HSB	FAST	NO EXACT DISTANCE FOUND	0	1	1	2
7484	SUMMER	P.p	1	2013-07-16	15:02	RESPONSE	FE	MEDIUM	157.12	0	1	1	2
7485	SUMMER	P.p	1	2013-07-16	15:05	RESPONSE	SCS	MEDIUM	356.742	0	4	4	8
7595	SUMMER	P.p	1	2013-07-20	09:57	RESPONSE	FE	MEDIUM	50-100	4	0	4	8
7596	SUMMER	P.p	2	2013-07-20	10:43	NORESPONSE	RV	SLOW	200-400	0	1	1	2
7597	SUMMER	P.p	3	2013-07-20	15:41	NORESPONSE	RV	SLOW	0-50	1	0	1	2
7598	SUMMER	P.p	4	2013-07-20	15:43	NORESPONSE	RV	SLOW	50-100	1	0	1	2
7622	SUMMER	P.p	1	2013-07-23	15:51	RESPONSE	FB	SLOW	0-50	1	0	1	2
7698	SUMMER	P.p	1	2013-08-07	15:16	RESPONSE	FE	MEDIUM	23.41	1	0	1	2
7699	SUMMER	P.p	1	2013-08-07	19:02	NA	HSB	FAST	1064.36	0	0	0	0
7700	SUMMER	P.p	1	2013-08-07	19:07	NA	NA	NA	NONE	0	0	0	0
7701	SUMMER	P.p	1	2013-08-07	19:08	RESPONSE	BCS	MEDIUM	0	2	0	2	4
7702	SUMMER	P.p	1	2013-08-07	19:11	NORESPONSE	FE	MEDIUM	60.25	1	0	1	2
7703	SUMMER	P.p	1	2013-08-07	19:32	RESPONSE	HSB	FAST	18.41	1	0	1	2
7704	SUMMER	P.p	1	2013-08-07	19:35	RESPONSE	HSB	FAST	28.36	2	0	2	4
7705	SUMMER	P.p	1	2013-08-07	19:39	NA	SCS	MEDIUM	518.98	0	0	0	0
7706	SUMMER	P.p	1	2013-08-07	19:41	NA	HSB	FAST	896.552	0	0	0	0
7794	SUMMER	P.p	1	2013-08-11	10:53	NORESPONSE	FV	MEDIUM	0-50	2	3	5	10
7795	SUMMER	P.p	2	2013-08-11	12:58	RESPONSE	FV	MEDIUM	0-50	1	0	1	2
7796	SUMMER	P.p	3	2013-08-11	12:58	NORESPONSE	FBNEU	SLOW	0-50	2	0	2	4
7797	SUMMER	P.p	4	2013-08-11	13:11	NORESPONSE	FV	MEDIUM	0-50	3	2	5	10
7798	SUMMER	P.p	4	2013-08-11	13:14	NORESPONSE	FV	MEDIUM	0-50	3	3	6	12
7799	SUMMER	P.p	4	2013-08-11	13:19	NORESPONSE	FB	SLOW	0-50	2	0	2	4
7800	SUMMER	P.p	4	2013-08-11	13:21	NORESPONSE	FV	MEDIUM	0-50	1	3	4	8
7801	SUMMER	P.p	4	2013-08-11	13:25	NORESPONSE	FV	MEDIUM	0-50	1	3	4	8
7802	SUMMER	P.p	4	2013-08-11	13:28	NORESPONSE	FV	MEDIUM	0-50	1	2	3	6
7811	SUMMER	P.p	1	2013-08-12	18:53	NA	NA	NA	NONE	0	0	0	0
7812	SUMMER	P.p	1	2013-08-12	18:56	NA	NA	NA	NONE	0	0	0	0
7833	SUMMER	P.p	1	2013-08-20	06:40	RESPONSE	FB	SLOW	51.7	4	1	5	10
7834	SUMMER	P.p	2	2013-08-20	06:42	NORESPONSE	FB	SLOW	86.83	5	0	5	10
7835	SUMMER	P.p	3	2013-08-20	07:14	NORESPONSE	FB	SLOW	84.1	1	3	4	8
7836	SUMMER	P.p	3	2013-08-20	07:20	RESPONSE	SCS	MEDIUM	30.61	1	2	3	6
7837	SUMMER	P.p	4	2013-08-20	07:51	NORESPONSE	FBNEU	SLOW	318.74	0	2	2	4
7838	SUMMER	P.p	4	2013-08-20	07:54	NORESPONSE	FBNEU	SLOW	50.73	1	1	2	4
7839	SUMMER	P.p	4	2013-08-20	07:57	RESPONSE	SCS	MEDIUM	90.64	1	0	1	2
7840	SUMMER	P.p	4	2013-08-20	08:04	NORESPONSE	FBNEU	SLOW	93.64	2	1	3	6
7841	SUMMER	P.p	4	2013-08-20	08:07	NORESPONSE	FB	SLOW	253.11	1	0	1	2
7842	SUMMER	P.p	4	2013-08-20	08:10	RESPONSE	FE	MEDIUM	10.25	1	2	3	6
7843	SUMMER	P.p	4	2013-08-20	08:15	NORESPONSE	FB	SLOW	100.83	3	3	6	12
7844	SUMMER	P.p	4	2013-08-20	08:24	NORESPONSE	HSB	FAST	318.072	1	0	1	2
7845	SUMMER	P.p	4	2013-08-20	08:28	RESPONSE	SCS	MEDIUM	18.55	2	0	2	4
7846	SUMMER	P.p	4	2013-08-20	08:40	NA	NA	NA	NONE	0	0	0	0
7847	SUMMER	P.p	4	2013-08-20	08:43	RESPONSE	HSB	FAST	NO EXACT DISTANCE FOUND	1	0	1	2
7848	SUMMER	P.p	4	2013-08-20	09:29	NORESPONSE	SCS	MEDIUM	NO EXACT DISTANCE FOUND	0	1	1	2
7849	SUMMER	P.p	4	2013-08-20	09:32	NA	NA	NA	NONE	0	0	0	0
7850	SUMMER	P.p	4	2013-08-20	09:50	NORESPONSE	SCS	MEDIUM	61.32	1	2	3	6
7851	SUMMER	P.p	4	2013-08-20	09:55	NORESPONSE	FBNEU	SLOW	296.87	0	2	2	4
7852	SUMMER	P.p	4	2013-08-20	10:04	NORESPONSE	FBNEU	SLOW	100.81	1	2	3	6
7853	SUMMER	P.p	4	2013-08-20	10:07	NORESPONSE	FBNEU	SLOW	80.26	2	2	4	8
7854	SUMMER	P.p	4	2013-08-20	10:10	RESPONSE	FB	SLOW	8.1	3	3	6	12
7855	SUMMER	P.p	4	2013-08-20	10:15	NORESPONSE	FBNEU	SLOW	312.793	0	2	2	4
7856	SUMMER	P.p	4	2013-08-20	10:20	NORESPONSE	FBNEU	SLOW	289.965	0	3	3	6
7857	SUMMER	P.p	4	2013-08-20	10:25	NORESPONSE	FE	MEDIUM	NO EXACT DISTANCE FOUND	1	1	2	4
7858	SUMMER	P.p	4	2013-08-20	10:40	NORESPONSE	SCS	MEDIUM	216.79	0	1	1	2
7859	SUMMER	P.p	4	2013-08-20	10:50	NA	NA	NA	NONE	0	0	0	0
7860	SUMMER	P.p	4	2013-08-20	12:10	NORESPONSE	SCS	MEDIUM	278.74	0	3	3	6
7861	SUMMER	P.p	4	2013-08-20	12:14	NORESPONSE	FB	SLOW	135.59	1	1	2	4
7862	SUMMER	P.p	4	2013-08-20	12:20	NORESPONSE	FB	SLOW	318.37	0	1	1	2
7863	SUMMER	P.p	4	2013-08-20	12:26	NORESPONSE	SCS	MEDIUM	213.95	0	1	1	2
7864	SUMMER	P.p	4	2013-08-20	12:30	RESPONSE	SCS	MEDIUM	13.24	1	0	1	2
7865	SUMMER	P.p	4	2013-08-20	12:36	NORESPONSE	FE	MEDIUM	213.55	0	1	1	2
7866	SUMMER	P.p	4	2013-08-20	12:44	NA	NA	NA	1025.76	0	0	0	0
7867	SUMMER	P.p	4	2013-08-20	12:56	NA	NA	NA	NONE	0	0	0	0
7868	SUMMER	P.p	1	2013-08-21	06:27	NA	NA	NA	NONE	0	0	0	0
7869	SUMMER	P.p	1	2013-08-21	06:39	RESPONSE	SCS	MEDIUM	0-50	1	1	2	4
7874	SUMMER	P.p	1	2013-08-24	12:11	NORESPONSE	RV	SLOW	0-50	2	2	4	8
7870	SUMMER	P.p	1	2013-08-24	12:14	NORESPONSE	RV	SLOW	200-400	0	2	2	4
7871	SUMMER	P.p	2	2013-08-24	12:24	RESPONSE	FB	SLOW	50-100	1	3	4	8
7872	SUMMER	P.p	2	2013-08-24	12:27	NORESPONSE	FB	SLOW	200-400	0	2	2	4
7873	SUMMER	P.p	3	2013-08-24	12:07	NORESPONSE	FB	SLOW	0-50	3	1	4	8
