# Supplementary material for: The effects of marine traffic on the behaviour of Black Sea harbour porpoises (Phocoena phocoena relicta) within the Istanbul Strait, Turkey
Source: PLoS One. 2017 Mar 15;12(3):e0172970. doi: 10.1371/journal.pone.0172970 (PMC5351841; doi:10.1371/journal.pone.0172970)
Supplement: S3 Dataset — (XLS) [file pone.0172970.s007.xls]

## Sheet: Sheet1
ID	Season	Sections	Species	Preceding Beh	Succeeding Behaviour	MV Presence
1	SUMMER	SOUTH	P.p	TR	DV	P
81	AUTUMN	SOUTH	P.p	TR	TR	P
7978	WINTER	SOUTH	P.p	TR	DV	P
7982	WINTER	SOUTH	P.p	TR	TR	A
7983	WINTER	SOUTH	P.p	TR	TR	A
7984	WINTER	SOUTH	P.p	TR	TR	A
7985	WINTER	SOUTH	P.p	TR	TR	A
7986	WINTER	SOUTH	P.p	TR	TR	A
128	WINTER	NORTH	P.p	TR	TR	P
130	WINTER	NORTH	P.p	TR	TR	P
132	WINTER	NORTH	P.p	TR	DV	P
137	WINTER	NORTH	P.p	TR	SU-FE	P
140	WINTER	NORTH	P.p	SU-FE	DV	P
148	WINTER	NORTH	P.p	TR	TR	A
149	WINTER	NORTH	P.p	TR	DV	A
151	WINTER	NORTH	P.p	TR	TR	A
152	WINTER	NORTH	P.p	TR	TR	A
153	WINTER	NORTH	P.p	TR	SU-FE	A
155	WINTER	NORTH	P.p	DV	DV	A
156	WINTER	NORTH	P.p	DV	TR	A
157	WINTER	NORTH	P.p	TR	SU-FE	A
159	WINTER	NORTH	P.p	TR	TR	A
160	WINTER	NORTH	P.p	TR	TR	A
161	WINTER	NORTH	P.p	TR	SU-FE	A
163	WINTER	NORTH	P.p	TR	TR	A
164	WINTER	NORTH	P.p	TR	DV	A
165	WINTER	NORTH	P.p	DV	DV	A
167	WINTER	NORTH	P.p	SU-FE	TR	P
169	WINTER	NORTH	P.p	TR	DV	P
195	WINTER	MIDDLE-NORTH	P.p	TR	SU-FE	P
276	WINTER	NORTH	P.p	TR	DV	P
277	WINTER	NORTH	P.p	DV	DV	P
278	WINTER	MIDDLE-NORTH	P.p	TR	DV	P
283	WINTER	MIDDLE-NORTH	P.p	SU-FE	TR	P
288	WINTER	NORTH	P.p	SU-FE	TR	P
289	WINTER	NORTH	P.p	TR	SU-FE	P
290	WINTER	NORTH	P.p	SU-FE	DV	P
291	WINTER	NORTH	P.p	DV	TR	P
293	WINTER	NORTH	P.p	TR	SU-FE	P
310	WINTER	NORTH	P.p	TR	TR	A
311	WINTER	NORTH	P.p	TR	SU-FE	A
315	WINTER	NORTH	P.p	TR	TR	P
317	WINTER	NORTH	P.p	TR	TR	A
320	WINTER	NORTH	P.p	TR	TR	P
322	WINTER	NORTH	P.p	TR	DV	P
323	WINTER	NORTH	P.p	DV	DV	A
324	WINTER	NORTH	P.p	DV	DV	A
325	WINTER	NORTH	P.p	DV	TR	A
327	WINTER	NORTH	P.p	DV	DV	P
328	WINTER	NORTH	P.p	DV	DV	P
329	WINTER	NORTH	P.p	DV	DV	A
446	WINTER	MIDDLE	P.p	DV	TR	P
450	WINTER	NORTH	P.p	TR	DV	P
452	WINTER	NORTH	P.p	TR	DV	P
453	WINTER	NORTH	P.p	DV	DV	A
468	WINTER	NORTH	P.p	TR	DV	P
469	WINTER	NORTH	P.p	TR	DV	P
470	WINTER	NORTH	P.p	TR	DV	P
471	WINTER	NORTH	P.p	TR	DV	P
472	WINTER	NORTH	P.p	DV	DV	P
473	WINTER	SOUTH	P.p	TR	TR	P
474	WINTER	SOUTH	P.p	TR	TR	A
475	WINTER	SOUTH	P.p	TR	TR	A
476	WINTER	SOUTH	P.p	TR	TR	A
882	SPRING	MIDDLE	P.p	TR	DV	P
883	SPRING	MIDDLE	P.p	TR	DV	P
886	SPRING	MIDDLE	P.p	TR	TR	P
888	SPRING	MIDDLE	P.p	TR	TR	P
889	SPRING	NORTH	P.p	TR	TR	P
890	SPRING	NORTH	P.p	TR	DV	P
891	SPRING	NORTH	P.p	TR	SU-FE	P
893	SPRING	NORTH	P.p	TR	DV	P
894	SPRING	NORTH	P.p	TR	DV	P
931	SPRING	NORTH	P.p	TR	TR	A
932	SPRING	NORTH	P.p	TR	TR	A
933	SPRING	NORTH	P.p	SU-FE	SU-FE	A
934	SPRING	NORTH	P.p	SU-FE	TR	A
935	SPRING	NORTH	P.p	TR	DV	P
938	SPRING	NORTH	P.p	TR	TR	A
939	SPRING	NORTH	P.p	TR	TR	A
940	SPRING	NORTH	P.p	TR	TR	A
941	SPRING	NORTH	P.p	TR	TR	A
943	SPRING	NORTH	P.p	TR	DV	A
944	SPRING	NORTH	P.p	TR	TR	A
945	SPRING	NORTH	P.p	DV	SU-FE	A
946	SPRING	NORTH	P.p	SU-FE	SU-FE	A
947	SPRING	NORTH	P.p	SU-FE	TR	A
948	SPRING	NORTH	P.p	TR	TR	A
949	SPRING	NORTH	P.p	TR	SU-FE	A
950	SPRING	NORTH	P.p	SU-FE	TR	A
951	SPRING	NORTH	P.p	TR	TR	A
953	SPRING	NORTH	P.p	DV	DV	A
955	SPRING	NORTH	P.p	TR	TR	A
958	SPRING	NORTH	P.p	TR	TR	A
959	SPRING	NORTH	P.p	TR	TR	A
960	SPRING	NORTH	P.p	TR	TR	A
963	SPRING	NORTH	P.p	TR	TR	A
964	SPRING	NORTH	P.p	TR	TR	A
1082	SPRING	NORTH	P.p	DV	TR	P
1130	SPRING	NORTH	P.p	TR	DV	P
1131	SPRING	NORTH	P.p	TR	TR	P
1139	SPRING	NORTH	P.p	TR	TR	P
1211	SPRING	NORTH	P.p	DV	TR	A
1212	SPRING	NORTH	P.p	TR	DV	A
1215	SPRING	NORTH	P.p	DV	DV	A
1216	SPRING	NORTH	P.p	DV	TR	A
1217	SPRING	NORTH	P.p	TR	DV	A
1218	SPRING	NORTH	P.p	DV	DV	A
1219	SPRING	NORTH	P.p	DV	DV	A
1220	SPRING	NORTH	P.p	DV	DV	A
1221	SPRING	NORTH	P.p	DV	DV	A
1225	SPRING	NORTH	P.p	DV	DV	A
1226	SPRING	NORTH	P.p	DV	DV	A
1227	SPRING	NORTH	P.p	DV	TR	A
1228	SPRING	NORTH	P.p	TR	TR	A
1229	SPRING	NORTH	P.p	TR	TR	A
1230	SPRING	NORTH	P.p	TR	DV	A
1231	SPRING	NORTH	P.p	DV	DV	A
1344	SPRING	NORTH	P.p	SU-FE	DV	P
1346	SPRING	NORTH	P.p	SU-FE	DV	P
1348	SPRING	NORTH	P.p	SU-FE	SU-FE	P
1433	SPRING	NORTH	P.p	TR	TR	A
1436	SPRING	NORTH	P.p	TR	DV	P
1437	SPRING	NORTH	P.p	TR	DV	P
1438	SPRING	NORTH	P.p	SU-FE	SU-FE	P
1439	SPRING	NORTH	P.p	SU-FE	TR	P
1443	SPRING	NORTH	P.p	DV	TR	A
1444	SPRING	NORTH	P.p	TR	TR	A
1445	SPRING	NORTH	P.p	TR	TR	A
1446	SPRING	NORTH	P.p	TR	DV	P
1484	SPRING	MIDDLE	P.p	TR	DV	P
1485	SPRING	MIDDLE	P.p	DV	DV	P
1486	SPRING	MIDDLE	P.p	DV	TR	P
1489	SPRING	MIDDLE	P.p	TR	DV	P
1490	SPRING	MIDDLE	P.p	TR	DV	P
1491	SPRING	NORTH	P.p	TR	TR	A
1492	SPRING	NORTH	P.p	TR	SU-FE	A
1572	SPRING	MIDDLE-NORTH	P.p	TR	TR	A
1574	SPRING	MIDDLE-NORTH	P.p	TR	DV	A
1576	SPRING	MIDDLE-NORTH	P.p	TR	TR	P
1579	SPRING	MIDDLE-NORTH	P.p	SU-FE	DV	P
1582	SPRING	MIDDLE-NORTH	P.p	TR	DV	P
1583	SPRING	MIDDLE-NORTH	P.p	TR	DV	P
1584	SPRING	MIDDLE-NORTH	P.p	TR	DV	P
1586	SPRING	MIDDLE-NORTH	P.p	TR	DV	P
1588	SPRING	MIDDLE-NORTH	P.p	TR	DV	P
1590	SPRING	MIDDLE-NORTH	P.p	SU-FE	SU-FE	A
1591	SPRING	MIDDLE-NORTH	P.p	SU-FE	TR	P
1595	SPRING	MIDDLE-NORTH	P.p	SU-FE	TR	A
1596	SPRING	MIDDLE-NORTH	P.p	TR	TR	A
1597	SPRING	MIDDLE-NORTH	P.p	TR	TR	A
1599	SPRING	MIDDLE-NORTH	P.p	TR	TR	P
1601	SPRING	MIDDLE-NORTH	P.p	TR	SU-FE	A
1602	SPRING	MIDDLE-NORTH	P.p	SU-FE	TR	A
1603	SPRING	MIDDLE-NORTH	P.p	TR	TR	A
1606	SPRING	MIDDLE-NORTH	P.p	SU-FE	SU-FE	A
1608	SPRING	MIDDLE-NORTH	P.p	SU-FE	SU-FE	A
1609	SPRING	MIDDLE-NORTH	P.p	SU-FE	TR	A
1622	SPRING	NORTH	P.p	TR	SU-FE	P
1624	SPRING	NORTH	P.p	SU-FE	SU-FE	A
1625	SPRING	NORTH	P.p	SU-FE	SU-FE	A
1626	SPRING	NORTH	P.p	SU-FE	SU-FE	A
1627	SPRING	NORTH	P.p	SU-FE	SU-FE	A
1628	SPRING	NORTH	P.p	SU-FE	SU-FE	P
1629	SPRING	NORTH	P.p	SU-FE	SU-FE	A
1630	SPRING	NORTH	P.p	SU-FE	SU-FE	A
1631	SPRING	NORTH	P.p	SU-FE	SU-FE	A
1632	SPRING	NORTH	P.p	SU-FE	SU-FE	A
1633	SPRING	NORTH	P.p	SU-FE	DV	P
1634	SPRING	NORTH	P.p	SU-FE	TR	A
1635	SPRING	NORTH	P.p	TR	TR	P
1636	SPRING	NORTH	P.p	TR	TR	P
1639	SPRING	NORTH	P.p	TR	SU-FE	A
1640	SPRING	NORTH	P.p	SU-FE	SU-FE	P
1748	SPRING	NORTH	P.p	DV	TR	A
1819	SPRING	MIDDLE	P.p	SU-FE	DV	P
1822	SPRING	MIDDLE	P.p	TR	DV	P
1826	SPRING	MIDDLE	P.p	TR	TR	P
1827	SPRING	MIDDLE	P.p	TR	DV	P
1828	SPRING	MIDDLE	P.p	TR	TR	P
1831	SPRING	MIDDLE	P.p	TR	DV	P
1835	SPRING	MIDDLE	P.p	TR	TR	A
1961	SUMMER	NORTH	P.p	SU-FE	SU-FE	A
1963	SUMMER	NORTH	P.p	SU-FE	SU-FE	A
1964	SUMMER	NORTH	P.p	SU-FE	SU-FE	A
1965	SUMMER	NORTH	P.p	TR	TR	A
1966	SUMMER	NORTH	P.p	TR	TR	A
1967	SUMMER	NORTH	P.p	TR	TR	A
2004	SUMMER	NORTH	P.p	SU-FE	TR	A
2005	SUMMER	NORTH	P.p	TR	TR	P
2178	SUMMER	MIDDLE	P.p	TR	TR	A
2179	SUMMER	MIDDLE	P.p	TR	SU-FE	A
2180	SUMMER	MIDDLE	P.p	SU-FE	DV	A
2181	SUMMER	MIDDLE	P.p	DV	TR	A
2182	SUMMER	MIDDLE	P.p	TR	DV	A
2183	SUMMER	MIDDLE	P.p	DV	DV	P
2188	SUMMER	MIDDLE	P.p	SU-FE	SU-FE	P
2189	SUMMER	MIDDLE	P.p	SU-FE	TR	A
2190	SUMMER	MIDDLE	P.p	TR	TR	A
2191	SUMMER	MIDDLE	P.p	TR	TR	A
2192	SUMMER	MIDDLE	P.p	TR	DV	P
2194	SUMMER	MIDDLE	P.p	TR	TR	A
2196	SUMMER	MIDDLE	P.p	TR	DV	P
2198	SUMMER	MIDDLE	P.p	TR	DV	P
2241	SUMMER	MIDDLE-NORTH	P.p	TR	TR	P
2245	SUMMER	MIDDLE-NORTH	P.p	DV	DV	P
2247	SUMMER	MIDDLE-NORTH	P.p	DV	DV	P
2251	SUMMER	MIDDLE-NORTH	P.p	DV	TR	P
2254	SUMMER	NORTH	P.p	TR	TR	A
2255	SUMMER	NORTH	P.p	TR	TR	A
2256	SUMMER	NORTH	P.p	TR	TR	A
2257	SUMMER	NORTH	P.p	TR	DV	A
2258	SUMMER	NORTH	P.p	DV	DV	A
2261	SUMMER	NORTH	P.p	TR	DV	A
2264	SUMMER	NORTH	P.p	TR	DV	A
2454	SUMMER	MIDDLE-NORTH	P.p	TR	DV	A
2457	SUMMER	MIDDLE-NORTH	P.p	TR	DV	A
2509	SUMMER	NORTH	P.p	DV	TR	A
2510	SUMMER	NORTH	P.p	TR	TR	A
2512	SUMMER	NORTH	P.p	TR	TR	P
2514	SUMMER	NORTH	P.p	TR	TR	A
2515	SUMMER	NORTH	P.p	TR	TR	A
2517	SUMMER	NORTH	P.p	TR	TR	P
2567	SUMMER	NORTH	P.p	TR	TR	P
2568	SUMMER	NORTH	P.p	TR	DV	P
2570	SUMMER	NORTH	P.p	SU-FE	TR	P
2733	SUMMER	NORTH	P.p	SU-FE	DV	P
2798	SUMMER	SOUTH	P.p	DV	DV	P
2801	SUMMER	SOUTH	P.p	DV	DV	A
2985	SUMMER	MIDDLE	P.p	TR	TR	P
3001	SUMMER	SOUTH	P.p	TR	TR	P
3002	SUMMER	SOUTH	P.p	TR	DV	P
3149	SUMMER	MIDDLE-NORTH	P.p	TR	DV	P
3150	SUMMER	MIDDLE-NORTH	P.p	TR	TR	P
3210	SUMMER	NORTH	P.p	TR	TR	P
3211	SUMMER	NORTH	P.p	TR	SU-FE	A
3260	SUMMER	NORTH	P.p	TR	TR	P
3264	SUMMER	NORTH	P.p	SU-FE	SU-FE	A
3266	SUMMER	NORTH	P.p	TR	TR	P
3320	SUMMER	SOUTH	P.p	TR	DV	P
3408	AUTUMN	MIDDLE	P.p	DV	TR	P
3413	AUTUMN	MIDDLE	P.p	TR	TR	P
3466	AUTUMN	NORTH	P.p	DV	DV	P
3607	AUTUMN	MIDDLE-NORTH	P.p	TR	DV	P
3610	AUTUMN	MIDDLE-NORTH	P.p	TR	TR	P
3668	AUTUMN	MIDDLE	P.p	TR	DV	P
3669	AUTUMN	MIDDLE	P.p	TR	DV	P
3736	AUTUMN	NORTH	P.p	DV	DV	P
3774	AUTUMN	SOUTH	P.p	TR	DV	P
3830	AUTUMN	NORTH	P.p	TR	TR	A
3831	AUTUMN	NORTH	P.p	TR	TR	A
3834	WINTER	SOUTH	P.p	TR	DV	P
3836	WINTER	SOUTH	P.p	SU-FE	TR	A
3879	WINTER	NORTH	P.p	DV	TR	P
3881	WINTER	NORTH	P.p	TR	DV	P
3885	WINTER	NORTH	P.p	DV	TR	P
3887	WINTER	NORTH	P.p	SU-FE	DV	P
3889	WINTER	NORTH	P.p	TR	DV	A
3891	WINTER	NORTH	P.p	DV	DV	A
3894	WINTER	NORTH	P.p	TR	DV	P
3895	WINTER	NORTH	P.p	DV	DV	P
3898	WINTER	NORTH	P.p	TR	DV	P
3932	WINTER	MIDDLE	P.p	TR	TR	A
3933	WINTER	MIDDLE	P.p	TR	TR	A
3954	WINTER	MIDDLE	P.p	TR	DV	P
3955	WINTER	MIDDLE	P.p	TR	TR	P
3959	WINTER	MIDDLE	P.p	TR	DV	P
3960	WINTER	MIDDLE	P.p	TR	DV	P
3963	WINTER	SOUTH	P.p	TR	DV	P
3970	WINTER	SOUTH	P.p	DV	TR	P
3975	WINTER	SOUTH	P.p	DV	TR	P
3982	WINTER	SOUTH	P.p	SU-FE	TR	P
3985	WINTER	SOUTH	P.p	TR	DV	P
3986	WINTER	SOUTH	P.p	DV	DV	P
3994	WINTER	NORTH	P.p	DV	DV	A
3995	WINTER	NORTH	P.p	DV	DV	A
3996	WINTER	NORTH	P.p	DV	DV	A
3997	WINTER	NORTH	P.p	DV	TR	A
3998	WINTER	NORTH	P.p	TR	TR	A
3999	WINTER	NORTH	P.p	TR	TR	A
4004	WINTER	NORTH	P.p	DV	SU-FE	A
4005	WINTER	NORTH	P.p	SU-FE	TR	A
4007	WINTER	NORTH	P.p	TR	TR	A
4008	WINTER	NORTH	P.p	TR	DV	A
4009	WINTER	NORTH	P.p	DV	DV	A
4011	WINTER	SOUTH	P.p	DV	DV	P
4027	WINTER	NORTH	P.p	TR	DV	A
4029	WINTER	NORTH	P.p	TR	DV	P
4031	WINTER	NORTH	P.p	DV	TR	A
4032	WINTER	NORTH	P.p	TR	DV	A
4035	WINTER	NORTH	P.p	DV	TR	A
4036	WINTER	NORTH	P.p	TR	TR	A
4037	WINTER	NORTH	P.p	TR	TR	A
4038	WINTER	NORTH	P.p	TR	TR	A
4042	WINTER	NORTH	P.p	TR	DV	P
4044	WINTER	NORTH	P.p	DV	DV	A
4045	WINTER	NORTH	P.p	TR	DV	P
4048	WINTER	NORTH	P.p	TR	TR	A
4049	WINTER	NORTH	P.p	TR	DV	A
4050	WINTER	NORTH	P.p	DV	DV	A
4057	WINTER	NORTH	P.p	TR	DV	A
4058	WINTER	NORTH	P.p	DV	DV	A
4059	WINTER	NORTH	P.p	DV	DV	A
4060	WINTER	NORTH	P.p	DV	DV	A
4061	WINTER	NORTH	P.p	DV	TR	A
4062	WINTER	NORTH	P.p	DV	DV	A
4064	WINTER	NORTH	P.p	DV	TR	P
4067	WINTER	NORTH	P.p	TR	TR	A
4068	WINTER	NORTH	P.p	TR	TR	P
4071	WINTER	NORTH	P.p	DV	DV	A
4072	WINTER	NORTH	P.p	DV	TR	A
4073	WINTER	NORTH	P.p	TR	DV	A
4074	WINTER	NORTH	P.p	DV	DV	A
4075	WINTER	NORTH	P.p	DV	DV	A
4076	WINTER	NORTH	P.p	DV	TR	P
4079	WINTER	NORTH	P.p	DV	DV	A
4081	WINTER	NORTH	P.p	DV	DV	P
4082	WINTER	NORTH	P.p	SU-FE	DV	P
4084	WINTER	NORTH	P.p	TR	DV	A
4086	WINTER	NORTH	P.p	TR	TR	A
4088	WINTER	NORTH	P.p	TR	DV	P
4089	WINTER	NORTH	P.p	TR	DV	A
4091	WINTER	NORTH	P.p	DV	TR	A
4095	WINTER	NORTH	P.p	DV	DV	P
4098	WINTER	NORTH	P.p	TR	TR	A
4099	WINTER	NORTH	P.p	TR	DV	A
4100	WINTER	NORTH	P.p	DV	DV	A
4101	WINTER	NORTH	P.p	DV	DV	A
4102	WINTER	NORTH	P.p	DV	TR	A
4104	WINTER	NORTH	P.p	DV	DV	A
4105	WINTER	NORTH	P.p	DV	DV	A
4106	WINTER	NORTH	P.p	DV	DV	A
4107	WINTER	NORTH	P.p	DV	DV	A
4109	WINTER	NORTH	P.p	DV	DV	A
4110	WINTER	NORTH	P.p	DV	DV	A
4111	WINTER	NORTH	P.p	DV	TR	A
4114	WINTER	NORTH	P.p	DV	DV	P
4116	WINTER	NORTH	P.p	DV	DV	P
4121	WINTER	NORTH	P.p	DV	DV	A
4123	WINTER	NORTH	P.p	DV	DV	A
4124	WINTER	NORTH	P.p	DV	DV	A
4126	WINTER	NORTH	P.p	TR	TR	A
4127	WINTER	NORTH	P.p	DV	DV	A
4128	WINTER	NORTH	P.p	DV	TR	P
4129	WINTER	NORTH	P.p	DV	DV	P
4130	WINTER	NORTH	P.p	DV	DV	A
4131	WINTER	NORTH	P.p	DV	DV	A
4132	WINTER	NORTH	P.p	DV	DV	A
4133	WINTER	NORTH	P.p	DV	TR	A
4134	WINTER	NORTH	P.p	TR	SU-FE	A
4135	WINTER	NORTH	P.p	SU-FE	DV	A
4137	WINTER	NORTH	P.p	DV	DV	A
4138	WINTER	NORTH	P.p	DV	DV	A
4139	WINTER	NORTH	P.p	DV	DV	A
4140	WINTER	NORTH	P.p	DV	DV	A
4141	WINTER	NORTH	P.p	DV	DV	A
4143	WINTER	NORTH	P.p	DV	DV	A
4144	WINTER	NORTH	P.p	DV	DV	A
4145	WINTER	NORTH	P.p	DV	DV	A
4146	WINTER	NORTH	P.p	DV	TR	A
4147	WINTER	NORTH	P.p	DV	TR	A
4149	WINTER	NORTH	P.p	DV	TR	P
4150	WINTER	NORTH	P.p	TR	TR	A
4152	WINTER	NORTH	P.p	DV	DV	A
4153	WINTER	NORTH	P.p	DV	SU-FE	A
4154	WINTER	NORTH	P.p	SU-FE	DV	A
4155	WINTER	NORTH	P.p	DV	TR	P
4159	WINTER	NORTH	P.p	DV	DV	A
4160	WINTER	NORTH	P.p	DV	DV	A
4177	WINTER	MIDDLE	P.p	DV	DV	P
4180	WINTER	MIDDLE	P.p	TR	DV	P
4184	WINTER	NORTH	P.p	DV	DV	A
4188	WINTER	NORTH	P.p	TR	DV	P
4190	WINTER	NORTH	P.p	TR	DV	A
4197	WINTER	NORTH	P.p	TR	DV	P
4201	WINTER	NORTH	P.p	DV	TR	A
4204	WINTER	NORTH	P.p	TR	DV	A
4205	WINTER	NORTH	P.p	DV	DV	A
4206	WINTER	NORTH	P.p	TR	DV	A
4207	WINTER	NORTH	P.p	DV	DV	A
4208	WINTER	NORTH	P.p	DV	DV	A
4211	WINTER	NORTH	P.p	DV	TR	P
4215	WINTER	NORTH	P.p	DV	DV	A
4216	WINTER	NORTH	P.p	TR	DV	A
4219	WINTER	NORTH	P.p	DV	TR	A
4222	WINTER	NORTH	P.p	DV	DV	P
4225	WINTER	NORTH	P.p	DV	DV	A
4226	WINTER	NORTH	P.p	DV	DV	A
4228	WINTER	NORTH	P.p	DV	DV	A
4230	WINTER	NORTH	P.p	DV	TR	P
4234	WINTER	NORTH	P.p	DV	DV	A
4235	WINTER	NORTH	P.p	DV	TR	A
4236	WINTER	NORTH	P.p	SU-FE	TR	A
4237	WINTER	NORTH	P.p	TR	DV	A
4238	WINTER	NORTH	P.p	TR	DV	A
4242	WINTER	NORTH	P.p	TR	TR	A
4243	WINTER	NORTH	P.p	DV	TR	P
4246	WINTER	NORTH	P.p	TR	SU-FE	P
4248	WINTER	NORTH	P.p	DV	DV	A
4253	WINTER	NORTH	P.p	DV	TR	P
4254	WINTER	NORTH	P.p	TR	DV	P
4255	WINTER	NORTH	P.p	DV	DV	A
4256	WINTER	NORTH	P.p	DV	DV	A
4257	WINTER	NORTH	P.p	DV	DV	A
4258	WINTER	NORTH	P.p	DV	DV	A
4260	WINTER	NORTH	P.p	DV	TR	A
4266	WINTER	NORTH	P.p	DV	DV	A
4268	WINTER	NORTH	P.p	DV	DV	A
4269	WINTER	NORTH	P.p	DV	DV	P
4310	WINTER	MIDDLE	P.p	TR	DV	P
4314	WINTER	MIDDLE-NORTH	P.p	SU-FE	TR	P
4317	WINTER	SOUTH	P.p	DV	TR	P
4332	WINTER	MIDDLE	P.p	DV	DV	P
4335	WINTER	MIDDLE	P.p	DV	DV	A
4337	WINTER	MIDDLE	P.p	DV	TR	P
4340	WINTER	MIDDLE	P.p	TR	DV	P
4344	WINTER	MIDDLE	P.p	SU-FE	DV	A
4345	WINTER	MIDDLE	P.p	SU-FE	DV	P
4348	WINTER	MIDDLE	P.p	DV	DV	A
4352	WINTER	MIDDLE	P.p	TR	DV	P
4360	WINTER	MIDDLE	P.p	DV	TR	P
4362	WINTER	MIDDLE	P.p	SU-FE	DV	P
4366	WINTER	MIDDLE	P.p	DV	DV	P
4367	WINTER	MIDDLE	P.p	DV	DV	P
4369	WINTER	MIDDLE	P.p	DV	DV	A
4372	WINTER	MIDDLE	P.p	TR	DV	P
4385	WINTER	NORTH	P.p	DV	TR	A
4386	WINTER	NORTH	P.p	TR	DV	A
4388	WINTER	NORTH	P.p	TR	SU-FE	A
4389	WINTER	NORTH	P.p	SU-FE	TR	A
4391	WINTER	NORTH	P.p	TR	DV	A
4392	WINTER	NORTH	P.p	TR	TR	A
4393	WINTER	NORTH	P.p	DV	DV	A
4394	WINTER	NORTH	P.p	DV	DV	A
4395	WINTER	NORTH	P.p	DV	DV	P
4396	WINTER	NORTH	P.p	DV	DV	A
4397	WINTER	NORTH	P.p	DV	DV	A
4398	WINTER	NORTH	P.p	DV	DV	A
4399	WINTER	NORTH	P.p	DV	TR	A
4400	WINTER	NORTH	P.p	TR	TR	A
4401	WINTER	NORTH	P.p	DV	DV	P
4403	WINTER	NORTH	P.p	TR	DV	A
4404	WINTER	NORTH	P.p	DV	DV	A
4405	WINTER	NORTH	P.p	DV	DV	A
4406	WINTER	NORTH	P.p	DV	DV	A
4408	WINTER	NORTH	P.p	DV	DV	P
4410	WINTER	NORTH	P.p	DV	TR	A
4485	WINTER	MIDDLE	P.p	DV	TR	A
4486	WINTER	MIDDLE	P.p	TR	TR	P
4489	WINTER	NORTH	P.p	TR	DV	P
4491	WINTER	NORTH	P.p	TR	TR	A
4492	WINTER	NORTH	P.p	TR	TR	P
4493	WINTER	SOUTH	P.p	TR	TR	P
4522	WINTER	NORTH	P.p	DV	DV	P
4523	WINTER	NORTH	P.p	TR	TR	A
4582	WINTER	NORTH	P.p	DV	TR	P
4584	WINTER	NORTH	P.p	DV	DV	P
4588	WINTER	NORTH	P.p	TR	TR	A
4591	WINTER	NORTH	P.p	TR	DV	A
4593	WINTER	NORTH	P.p	DV	DV	P
4600	WINTER	NORTH	P.p	DV	TR	P
4603	WINTER	NORTH	P.p	DV	TR	P
4606	WINTER	NORTH	P.p	DV	TR	A
4607	WINTER	NORTH	P.p	TR	TR	A
4610	WINTER	NORTH	P.p	TR	TR	P
4612	WINTER	NORTH	P.p	DV	DV	A
4613	WINTER	NORTH	P.p	DV	TR	A
4614	WINTER	NORTH	P.p	DV	DV	A
4617	WINTER	NORTH	P.p	TR	TR	A
4618	WINTER	NORTH	P.p	TR	TR	A
4621	WINTER	NORTH	P.p	TR	DV	A
4622	WINTER	NORTH	P.p	DV	DV	A
4624	WINTER	NORTH	P.p	DV	TR	P
4628	WINTER	NORTH	P.p	DV	DV	A
4630	WINTER	NORTH	P.p	DV	DV	A
4631	WINTER	NORTH	P.p	DV	DV	A
4632	WINTER	NORTH	P.p	DV	DV	A
4634	WINTER	NORTH	P.p	DV	DV	A
4635	WINTER	NORTH	P.p	DV	DV	A
4636	WINTER	NORTH	P.p	DV	DV	A
4637	WINTER	NORTH	P.p	DV	DV	A
4638	WINTER	NORTH	P.p	DV	DV	A
4640	WINTER	NORTH	P.p	DV	TR	P
4643	WINTER	NORTH	P.p	TR	DV	p
4645	WINTER	NORTH	P.p	TR	DV	p
4646	WINTER	NORTH	P.p	TR	TR	A
4648	WINTER	NORTH	P.p	TR	TR	A
4652	WINTER	NORTH	P.p	TR	DV	P
4655	WINTER	NORTH	P.p	SU-FE	SU-FE	A
4672	WINTER	MIDDLE-NORTH	P.p	TR	TR	A
4674	WINTER	MIDDLE-NORTH	P.p	TR	DV	P
4677	WINTER	MIDDLE-NORTH	P.p	TR	TR	A
4678	WINTER	MIDDLE-NORTH	P.p	TR	DV	A
4680	WINTER	MIDDLE-NORTH	P.p	DV	DV	A
4681	WINTER	MIDDLE-NORTH	P.p	DV	DV	A
4682	WINTER	MIDDLE-NORTH	P.p	DV	DV	A
4683	WINTER	MIDDLE-NORTH	P.p	DV	DV	A
4684	WINTER	MIDDLE-NORTH	P.p	DV	DV	A
4685	WINTER	MIDDLE-NORTH	P.p	DV	DV	A
4686	WINTER	MIDDLE-NORTH	P.p	DV	SU-FE	A
4687	WINTER	MIDDLE-NORTH	P.p	SU-FE	DV	A
4689	WINTER	MIDDLE-NORTH	P.p	DV	SU-FE	A
4690	WINTER	MIDDLE-NORTH	P.p	SU-FE	DV	A
4691	WINTER	MIDDLE-NORTH	P.p	DV	SU-FE	A
4692	WINTER	MIDDLE-NORTH	P.p	SU-FE	SU-FE	A
4693	WINTER	MIDDLE-NORTH	P.p	SU-FE	DV	A
4694	WINTER	MIDDLE-NORTH	P.p	DV	DV	A
4695	WINTER	MIDDLE-NORTH	P.p	DV	DV	A
4696	WINTER	MIDDLE-NORTH	P.p	DV	DV	P
4700	WINTER	MIDDLE-NORTH	P.p	SU-FE	DV	A
4701	WINTER	MIDDLE-NORTH	P.p	DV	DV	A
4702	WINTER	MIDDLE-NORTH	P.p	DV	TR	A
4703	WINTER	MIDDLE-NORTH	P.p	TR	DV	A
4704	WINTER	MIDDLE-NORTH	P.p	DV	TR	A
4706	WINTER	MIDDLE-NORTH	P.p	TR	TR	A
4707	WINTER	MIDDLE-NORTH	P.p	TR	DV	A
4708	WINTER	MIDDLE-NORTH	P.p	TR	DV	P
4709	WINTER	MIDDLE-NORTH	P.p	DV	DV	P
4712	WINTER	MIDDLE-NORTH	P.p	TR	DV	P
4717	WINTER	SOUTH	P.p	TR	TR	P
4718	WINTER	SOUTH	P.p	TR	DV	P
4727	WINTER	SOUTH	P.p	TR	TR	A
4730	WINTER	SOUTH	P.p	TR	DV	P
4784	WINTER	NORTH	P.p	DV	TR	P
4787	WINTER	NORTH	P.p	DV	DV	P
4790	WINTER	NORTH	P.p	DV	DV	A
4792	WINTER	NORTH	P.p	TR	DV	P
4795	WINTER	NORTH	P.p	DV	TR	P
4796	WINTER	NORTH	P.p	DV	DV	A
4798	WINTER	NORTH	P.p	DV	TR	P
4802	WINTER	NORTH	P.p	DV	DV	P
5043	SPRING	NORTH	P.p	DV	DV	A
5044	SPRING	NORTH	P.p	DV	SU-FE	P
5046	SPRING	NORTH	P.p	TR	TR	A
5047	SPRING	NORTH	P.p	DV	DV	P
5049	SPRING	NORTH	P.p	TR	DV	P
5053	SPRING	NORTH	P.p	DV	TR	P
5059	SPRING	NORTH	P.p	DV	DV	P
5060	SPRING	NORTH	P.p	DV	DV	P
5062	SPRING	NORTH	P.p	TR	TR	A
5063	SPRING	NORTH	P.p	TR	TR	A
5067	SPRING	NORTH	P.p	DV	DV	A
5068	SPRING	NORTH	P.p	DV	DV	A
5069	SPRING	NORTH	P.p	DV	DV	A
5070	SPRING	NORTH	P.p	DV	DV	A
5071	SPRING	NORTH	P.p	DV	DV	A
5072	SPRING	NORTH	P.p	DV	DV	A
5073	SPRING	NORTH	P.p	DV	DV	A
5080	SPRING	NORTH	P.p	TR	TR	P
5082	SPRING	NORTH	P.p	DV	TR	P
5084	SPRING	NORTH	P.p	TR	TR	A
5086	SPRING	NORTH	P.p	TR	TR	A
5088	SPRING	NORTH	P.p	TR	TR	A
5124	SPRING	MIDDLE-NORTH	P.p	TR	TR	P
5125	SPRING	MIDDLE-NORTH	P.p	TR	TR	P
5126	SPRING	MIDDLE-NORTH	P.p	TR	TR	P
5127	SPRING	MIDDLE-NORTH	P.p	TR	TR	P
5128	SPRING	MIDDLE-NORTH	P.p	TR	TR	A
5129	SPRING	MIDDLE-NORTH	P.p	TR	TR	A
5130	SPRING	MIDDLE-NORTH	P.p	TR	TR	A
5131	SPRING	MIDDLE-NORTH	P.p	TR	TR	P
5132	SPRING	MIDDLE-NORTH	P.p	TR	TR	A
5133	SPRING	MIDDLE-NORTH	P.p	DV	DV	A
5134	SPRING	MIDDLE-NORTH	P.p	DV	DV	A
5135	SPRING	MIDDLE-NORTH	P.p	DV	DV	P
5136	SPRING	MIDDLE-NORTH	P.p	DV	DV	P
5137	SPRING	MIDDLE-NORTH	P.p	DV	DV	P
5138	SPRING	MIDDLE-NORTH	P.p	TR	TR	P
5139	SPRING	MIDDLE-NORTH	P.p	DV	DV	P
5140	SPRING	MIDDLE-NORTH	P.p	TR	TR	P
5141	SPRING	MIDDLE-NORTH	P.p	DV	DV	P
5142	SPRING	MIDDLE-NORTH	P.p	TR	TR	A
5212	SPRING	NORTH	P.p	DV	DV	A
5213	SPRING	NORTH	P.p	DV	DV	A
5214	SPRING	NORTH	P.p	DV	DV	A
5215	SPRING	NORTH	P.p	DV	DV	A
5216	SPRING	NORTH	P.p	DV	DV	A
5217	SPRING	NORTH	P.p	DV	DV	P
5220	SPRING	NORTH	P.p	DV	DV	P
5221	SPRING	NORTH	P.p	DV	DV	P
5224	SPRING	NORTH	P.p	DV	TR	P
5225	SPRING	NORTH	P.p	DV	TR	P
5228	SPRING	NORTH	P.p	TR	TR	P
5232	SPRING	NORTH	P.p	TR	DV	P
5237	SPRING	NORTH	P.p	TR	TR	A
5240	SPRING	NORTH	P.p	TR	DV	A
5241	SPRING	NORTH	P.p	DV	DV	A
5244	SPRING	NORTH	P.p	DV	DV	P
5246	SPRING	NORTH	P.p	DV	TR	A
5251	SPRING	NORTH	P.p	DV	TR	A
5405	SPRING	MIDDLE	P.p	DV	DV	A
5416	SPRING	NORTH	P.p	DV	DV	P
5418	SPRING	NORTH	P.p	TR	TR	P
5420	SPRING	NORTH	P.p	DV	DV	P
5423	SPRING	NORTH	P.p	TR	TR	P
5427	SPRING	NORTH	P.p	TR	DV	P
5431	SPRING	NORTH	P.p	DV	TR	P
5435	SPRING	NORTH	P.p	DV	TR	P
5437	SPRING	NORTH	P.p	DV	TR	P
5440	SPRING	NORTH	P.p	TR	TR	P
5448	SPRING	NORTH	P.p	DV	TR	A
5449	SPRING	NORTH	P.p	TR	DV	A
5453	SPRING	NORTH	P.p	TR	DV	P
5454	SPRING	NORTH	P.p	DV	DV	A
5460	SPRING	NORTH	P.p	DV	DV	P
5462	SPRING	NORTH	P.p	TR	TR	A
5464	SPRING	NORTH	P.p	TR	TR	P
5517	SPRING	NORTH	P.p	TR	DV	P
5520	SPRING	NORTH	P.p	DV	TR	A
5522	SPRING	NORTH	P.p	DV	DV	P
5680	SPRING	NORTH	P.p	DV	DV	P
5699	SPRING	MIDDLE	P.p	DV	DV	P
5702	SPRING	MIDDLE-NORTH	P.p	DV	DV	P
5937	SPRING	NORTH	P.p	DV	TR	P
5941	SPRING	NORTH	P.p	TR	DV	P
6342	SPRING	NORTH	P.p	TR	DV	P
6346	SPRING	NORTH	P.p	DV	TR	P
6459	SPRING	MIDDLE	P.p	DV	TR	P
6464	SPRING	MIDDLE	P.p	TR	TR	P
6467	SPRING	NORTH	P.p	DV	TR	P
6471	SPRING	NORTH	P.p	DV	TR	P
6629	SUMMER	NORTH	P.p	TR	TR	A
6689	SUMMER	NORTH	P.p	DV	TR	P
7347	SUMMER	NORTH	P.p	TR	TR	P
7349	SUMMER	NORTH	P.p	SU-FE	DV	P
7351	SUMMER	NORTH	P.p	DV	TR	P
7358	SUMMER	NORTH	P.p	DV	DV	P
7481	SUMMER	MIDDLE	P.p	TR	DV	P
7482	SUMMER	MIDDLE	P.p	TR	DV	P
7484	SUMMER	MIDDLE	P.p	TR	DV	P
7622	SUMMER	NORTH	P.p	TR	DV	P
7699	SUMMER	NORTH	P.p	TR	DV	A
7701	SUMMER	NORTH	P.p	DV	TR	P
7705	SUMMER	NORTH	P.p	TR	DV	A
7797	SUMMER	NORTH	P.p	TR	TR	P
7811	SUMMER	NORTH	P.p	DV	DV	A
7836	SUMMER	NORTH	P.p	DV	TR	P
7837	SUMMER	NORTH	P.p	DV	DV	P
7847	SUMMER	NORTH	P.p	DV	DV	P
7848	SUMMER	NORTH	P.p	DV	DV	P
7850	SUMMER	NORTH	P.p	DV	DV	P
7858	SUMMER	NORTH	P.p	DV	DV	P
7860	SUMMER	NORTH	P.p	DV	DV	P
7866	SUMMER	NORTH	P.p	DV	DV	A
7869	SUMMER	MIDDLE	P.p	TR	DV	P
7871	SUMMER	NORTH	P.p	DV	DV	P
7978	SUMMER	MIDDLE-NORTH	P.p	TR	DV	P
7986	SUMMER	MIDDLE-NORTH	P.p	TR	TR	P
7989	SUMMER	MIDDLE	P.p	DV	DV	P
7993	SUMMER	MIDDLE	P.p	SU-FE	DV	P
8000	SUMMER	MIDDLE	P.p	TR	DV	P
8003	SUMMER	NORTH	P.p	TR	DV	A
8010	SUMMER	NORTH	P.p	TR	DV	P
8011	SUMMER	NORTH	P.p	TR	DV	P
8014	SUMMER	NORTH	P.p	TR	TR	P
8049	SUMMER	NORTH	P.p	TR	DV	P
8052	SUMMER	NORTH	P.p	TR	DV	P
8053	SUMMER	NORTH	P.p	TR	DV	P
